# Supplementary material for: Tetra­chlorido­(1,10-phenanthroline-κ2 N,N′)tin(IV) 1,2-dichloro­ethane hemisolvate
Source: Acta Crystallogr Sect E Struct Rep Online. 2009 May 29;65(Pt 6):m690. doi: 10.1107/S1600536809017346 (PMC2969692; doi:10.1107/S1600536809017346)
Supplement: Supplementary file 1 [file e-65-0m690-sup1.cif]

##############################################################################
###                                                                        ###
###        Electronic paper (Acta Crystallographica Section E)             ###
###                                                                        ###
##############################################################################
#                                                                            #
# This CIF contains the data in a paper accepted for publication in Acta     #
# Crystallographica Section E. It conforms to the requirements of Notes      #
# for Authors for Section E, and has been peer reviewed under the auspices   #
# of the IUCr Commission on Journals.                                        #
#                                                                            #
# Full details of the Crystallographic Information File format               #
# are given in the paper "The Crystallographic Information File (CIF):       #
# a New Standard Archive File for Crystallography" by S. R. Hall, F. H.      #
# Allen and I. D. Brown [Acta Cryst. (1991), A47, 655-685].                  #
#                                                                            #
# The current version of the core CIF dictionary is obtainable from          #
# ftp://ftp.iucr.org/pub/cif_core.dic. The current version number is 2.4.    #
#                                                                            #
# Software is freely available for graphical display of the structure(s) in  #
# this CIF.  For information consult the CIF home page http://www.iucr.org/  #
# cif/home.html                                                              #
#                                                                            #
# This file may be used for bona fide research purposes within the           #
# scientific community so long as proper attribution is given to the journal # 
# article from which it was obtained.                                        #
#                                                                            #
##############################################################################
                                             
data_I
_audit_creation_method     SHELXL-97
_chemical_name_systematic
;
Tetrachlorido(1,10-phenanthroline-\k^2^<i>N</i>,<i>N</i>')tin(IV)
1,2-dichloroethane hemisolvate
;
_chemical_name_common     ?
_chemical_formula_moiety     'C12 H8 Cl4 N2 Sn, 0.5(C2 H4 Cl2)'
_chemical_formula_sum     'C13 H10 Cl5 N2 Sn'
_chemical_formula_iupac     '[Sn Cl4 (C12 H8 N2)], 0.5C2 H4 Cl2'
_chemical_formula_weight     490.17
_chemical_melting_point     429
_symmetry_cell_setting     Orthorhombic
_symmetry_space_group_name_H-M     'P b c a'
_symmetry_space_group_name_Hall     '-P 2ac 2ab'
loop_
    _symmetry_equiv_pos_as_xyz
    'x, y, z'
    '-x+1/2, -y, z+1/2'
    '-x, y+1/2, -z+1/2'
    'x+1/2, -y+1/2, -z'
    '-x, -y, -z'
    'x-1/2, y, -z-1/2'
    'x, -y-1/2, z-1/2'
    '-x-1/2, y-1/2, z'
_cell_length_a     14.4478(2)
_cell_length_b     12.36810(10)
_cell_length_c     18.3551(2)
_cell_angle_alpha     90.00
_cell_angle_beta     90.00
_cell_angle_gamma     90.00
_cell_volume     3279.91(6)
_cell_formula_units_Z     8
_cell_measurement_reflns_used     7233
_cell_measurement_theta_min     3.3
_cell_measurement_theta_max     24.3
_cell_measurement_temperature     200(2)
_exptl_crystal_description     polyhedron
_exptl_crystal_colour     yellow
_exptl_crystal_size_max     0.20
_exptl_crystal_size_mid     0.18
_exptl_crystal_size_min     0.12
_exptl_crystal_density_diffrn     1.985
_exptl_crystal_density_meas     ?
_exptl_crystal_density_method     'not measured'
_exptl_crystal_F_000     1896
_exptl_absorpt_coefficient_mu     2.365
_exptl_absorpt_correction_type     multi-scan
_exptl_absorpt_process_details     '(SADABS; Sheldrick, 2008a)'
_exptl_absorpt_correction_T_min     0.6492
_exptl_absorpt_correction_T_max     0.7645
_exptl_special_details
;
;
_diffrn_ambient_temperature     200(2)
_diffrn_radiation_type     MoK\a
_diffrn_radiation_wavelength     0.71073
_diffrn_radiation_source     'fine-focus sealed tube'
_diffrn_radiation_monochromator     graphite
_diffrn_measurement_device_type     'Bruker SMART CCD'
_diffrn_measurement_method     '\w scans'
_diffrn_detector_area_resol_mean     ?
_diffrn_reflns_number     31457
_diffrn_reflns_av_R_equivalents     0.0581
_diffrn_reflns_av_sigmaI/netI     0.0303
_diffrn_reflns_theta_min     2.22
_diffrn_reflns_theta_max     27.45
_diffrn_reflns_theta_full     27.45
_diffrn_measured_fraction_theta_max     1.000
_diffrn_measured_fraction_theta_full     1.000
_diffrn_reflns_limit_h_min     -18
_diffrn_reflns_limit_h_max     18
_diffrn_reflns_limit_k_min     -16
_diffrn_reflns_limit_k_max     16
_diffrn_reflns_limit_l_min     -23
_diffrn_reflns_limit_l_max     23
_refine_special_details
;
Refinement of <i>F</i>^2^ against ALL reflections. The weighted <i>R</i>-factor
<i>wR</i> and goodness of fit <i>S</i> are based on <i>F</i>^2^, conventional
<i>R</i>-factors <i>R</i> are based on <i>F</i>, with <i>F</i> set to zero for
negative <i>F</i>^2^. The threshold expression of <i>F</i>^2^ >
\s(<i>F</i>^2^) is used only for calculating <i>R</i>-factors(gt) <i>etc</i>.
and is not relevant to the choice of reflections for refinement.
<i>R</i>-factors based on <i>F</i>^2^ are statistically about twice as large
as those based on <i>F</i>, and <i>R</i>- factors based on ALL data will be
even larger.
;
_reflns_number_total     3747
_reflns_number_gt     2954
_reflns_threshold_expression     'I>2\s(I)'
_refine_ls_structure_factor_coef     Fsqd
_refine_ls_matrix_type     full
_refine_ls_R_factor_all     0.0485
_refine_ls_R_factor_gt     0.0324
_refine_ls_wR_factor_gt     0.0774
_refine_ls_wR_factor_ref     0.0851
_refine_ls_goodness_of_fit_ref     1.053
_refine_ls_restrained_S_all     1.053
_refine_ls_number_reflns     3747
_refine_ls_number_parameters     195
_refine_ls_number_restraints     0
_refine_ls_hydrogen_treatment     constr
_refine_ls_weighting_scheme     calc
_refine_ls_weighting_details
         'calc w=1/[\s^2^(Fo^2^)+(0.0328P)^2^+8.0328P] where P=(Fo^2^+2Fc^2^)/3'
_atom_sites_solution_hydrogens     geom
_atom_sites_solution_primary     direct
_atom_sites_solution_secondary     difmap
_refine_ls_shift/su_max     0.001
_refine_ls_shift/su_mean     0.000
_refine_diff_density_max     0.425
_refine_diff_density_min     -1.158
_refine_ls_extinction_method     none
_refine_ls_extinction_coef     ?
loop_
    _atom_type_symbol
    _atom_type_description
    _atom_type_scat_dispersion_real
    _atom_type_scat_dispersion_imag
    _atom_type_scat_source
    'C' 'C' 0.0033 0.0016
                         'International Tables Vol C Tables 4.2.6.8 and 6.1.1.4'
    'H' 'H' 0.0000 0.0000
                         'International Tables Vol C Tables 4.2.6.8 and 6.1.1.4'
    'N' 'N' 0.0061 0.0033
                         'International Tables Vol C Tables 4.2.6.8 and 6.1.1.4'
    'Cl' 'Cl' 0.1484 0.1585
                         'International Tables Vol C Tables 4.2.6.8 and 6.1.1.4'
    'Sn' 'Sn' -0.6537 1.4246
                         'International Tables Vol C Tables 4.2.6.8 and 6.1.1.4'
_computing_data_collection     'SMART (Bruker, 1995)'
_computing_cell_refinement     'SAINT (Bruker, 1995)'
_computing_data_reduction     'SAINT (Bruker, 1995)'
_computing_structure_solution     'SHELXTL (Sheldrick, 2008b)'
_computing_structure_refinement     'SHELXTL (Sheldrick, 2008b)'
_computing_molecular_graphics     'SHELXTL (Sheldrick, 2008b)'
_computing_publication_material     'SHELXTL (Sheldrick, 2008b)'
loop_
    _atom_site_type_symbol
    _atom_site_label
    _atom_site_fract_x
    _atom_site_fract_y
    _atom_site_fract_z
    _atom_site_U_iso_or_equiv
    _atom_site_adp_type
    _atom_site_calc_flag
    _atom_site_refinement_flags
    _atom_site_occupancy
    _atom_site_disorder_assembly
    _atom_site_disorder_group
    Sn Sn1 0.373296(17) 0.288908(19) 0.309792(13) 0.02635(9) Uani d . 1 . .
    Cl Cl1 0.36021(8) 0.11063(8) 0.26347(6) 0.0421(3) Uani d . 1 . .
    Cl Cl2 0.22059(8) 0.34733(10) 0.29708(7) 0.0511(3) Uani d . 1 . .
    Cl Cl3 0.34492(8) 0.22870(8) 0.43486(5) 0.0390(2) Uani d . 1 . .
    Cl Cl4 0.42343(8) 0.36387(9) 0.19523(6) 0.0435(3) Uani d . 1 . .
    N N11 0.4206(2) 0.4450(2) 0.35899(17) 0.0283(7) Uani d . 1 . .
    C C12 0.5099(3) 0.4445(3) 0.38213(19) 0.0269(8) Uani d . 1 . .
    C C13 0.5508(3) 0.5344(3) 0.4160(2) 0.0306(8) Uani d . 1 . .
    C C14 0.4951(3) 0.6273(3) 0.4237(2) 0.0374(9) Uani d . 1 . .
    H H14 0.5197 0.6900 0.4463 0.045 Uiso calc R 1 . .
    C C15 0.4064(3) 0.6278(3) 0.3989(2) 0.0408(10) Uani d . 1 . .
    H H15 0.3695 0.6911 0.4029 0.049 Uiso calc R 1 . .
    C C16 0.3698(3) 0.5334(3) 0.3672(2) 0.0366(9) Uani d . 1 . .
    H H16 0.3073 0.5330 0.3512 0.044 Uiso calc R 1 . .
    C C17 0.6451(3) 0.5263(3) 0.4401(2) 0.0387(10) Uani d . 1 . .
    H H17 0.6726 0.5861 0.4643 0.046 Uiso calc R 1 . .
    N N21 0.5220(2) 0.2640(2) 0.33599(17) 0.0283(7) Uani d . 1 . .
    C C22 0.5637(3) 0.3483(3) 0.37021(19) 0.0274(8) Uani d . 1 . .
    C C23 0.6563(3) 0.3443(3) 0.3932(2) 0.0327(9) Uani d . 1 . .
    C C24 0.7061(3) 0.2487(4) 0.3787(2) 0.0407(10) Uani d . 1 . .
    H H24 0.7690 0.2426 0.3931 0.049 Uiso calc R 1 . .
    C C25 0.6635(3) 0.1650(4) 0.3438(2) 0.0404(10) Uani d . 1 . .
    H H25 0.6967 0.1004 0.3337 0.049 Uiso calc R 1 . .
    C C26 0.5708(3) 0.1745(3) 0.3230(2) 0.0342(9) Uani d . 1 . .
    H H26 0.5418 0.1156 0.2990 0.041 Uiso calc R 1 . .
    C C27 0.6951(3) 0.4365(4) 0.4294(2) 0.0404(10) Uani d . 1 . .
    H H27 0.7574 0.4339 0.4460 0.048 Uiso calc R 1 . .
    Cl Cl11 0.61683(10) 0.09903(12) 0.52665(8) 0.0666(4) Uani d . 1 . .
    C C31 0.5152(6) 0.0229(6) 0.5363(4) 0.049(3) Uani d P 0.71(2) . 1
    H H31A 0.5260 -0.0370 0.5711 0.058 Uiso calc PR 0.71(2) . 1
    H H31B 0.4654 0.0693 0.5563 0.058 Uiso calc PR 0.71(2) . 1
    C C31B 0.5342(18) 0.024(2) 0.4789(13) 0.066(8) Uiso d P 0.29(2) . 2
    H H31C 0.5043 0.0714 0.4427 0.079 Uiso calc PR 0.29(2) . 2
    H H31D 0.5666 -0.0343 0.4517 0.079 Uiso calc PR 0.29(2) . 2
loop_
    _atom_site_aniso_label
    _atom_site_aniso_U_11
    _atom_site_aniso_U_22
    _atom_site_aniso_U_33
    _atom_site_aniso_U_12
    _atom_site_aniso_U_13
    _atom_site_aniso_U_23
    Sn1 0.03044(14) 0.02244(13) 0.02617(14) -0.00135(10) 0.00109(10)
                                                                    -0.00118(10)
    Cl1 0.0475(6) 0.0298(5) 0.0491(6) -0.0029(4) -0.0022(5) -0.0091(4)
    Cl2 0.0451(6) 0.0513(7) 0.0567(7) 0.0050(5) -0.0043(5) -0.0082(6)
    Cl3 0.0451(5) 0.0396(6) 0.0323(5) -0.0064(4) 0.0046(4) 0.0031(4)
    Cl4 0.0548(7) 0.0421(6) 0.0335(5) -0.0053(5) 0.0050(5) 0.0067(5)
    N11 0.0316(17) 0.0237(15) 0.0296(16) -0.0005(13) -0.0005(13) 0.0005(13)
    C12 0.0291(19) 0.0265(18) 0.0251(18) -0.0028(15) 0.0044(15) 0.0024(15)
    C13 0.040(2) 0.0279(19) 0.0237(18) -0.0065(16) 0.0035(16) 0.0045(15)
    C14 0.050(3) 0.026(2) 0.037(2) -0.0082(18) 0.0038(19) -0.0034(17)
    C15 0.053(3) 0.027(2) 0.043(2) 0.0033(19) 0.000(2) -0.0039(18)
    C16 0.038(2) 0.030(2) 0.042(2) 0.0034(17) -0.0026(18) -0.0033(17)
    C17 0.042(2) 0.038(2) 0.036(2) -0.0172(18) -0.0013(18) 0.0018(18)
    N21 0.0305(17) 0.0263(16) 0.0282(16) 0.0008(13) 0.0025(13) 0.0005(13)
    C22 0.0311(19) 0.0263(19) 0.0246(18) -0.0041(15) 0.0046(15) 0.0046(15)
    C23 0.0290(19) 0.038(2) 0.032(2) -0.0010(17) 0.0037(16) 0.0092(17)
    C24 0.031(2) 0.044(2) 0.048(3) 0.0015(19) 0.0030(19) 0.013(2)
    C25 0.039(2) 0.035(2) 0.047(3) 0.0108(19) 0.009(2) 0.0086(19)
    C26 0.038(2) 0.0292(19) 0.035(2) 0.0025(17) 0.0072(17) 0.0012(16)
    C27 0.032(2) 0.047(3) 0.041(2) -0.0098(19) -0.0041(18) 0.009(2)
    Cl11 0.0691(9) 0.0617(8) 0.0691(9) -0.0178(7) 0.0144(7) -0.0220(7)
    C31 0.061(5) 0.048(4) 0.037(4) -0.005(3) 0.021(3) -0.008(3)
_geom_special_details
;
All e.s.d.'s (except the e.s.d. in the dihedral angle between two l.s. planes)
are estimated using the full covariance matrix. The cell e.s.d.'s are taken
into account individually in the estimation of e.s.d.'s in distances, angles
and torsion angles; correlations between e.s.d.'s in cell parameters are only
used when they are defined by crystal symmetry. An approximate (isotropic)
treatment of cell e.s.d.'s is used for estimating e.s.d.'s involving l.s.
planes.
;
loop_
    _geom_bond_atom_site_label_1
    _geom_bond_atom_site_label_2
    _geom_bond_site_symmetry_2
    _geom_bond_distance
    _geom_bond_publ_flag
    Sn1 N21 . 2.224(3) y
    Sn1 N11 . 2.238(3) y
    Sn1 Cl2 . 2.3333(12) y
    Sn1 Cl1 . 2.3708(10) y
    Sn1 Cl4 . 2.4095(10) y
    Sn1 Cl3 . 2.4480(10) y
    Cl1 Cl2 8_655 3.5140(16) y
    N11 C16 . 1.325(5) ?
    N11 C12 . 1.358(5) ?
    C12 C13 . 1.404(5) ?
    C12 C22 . 1.438(5) ?
    C13 C14 . 1.409(6) ?
    C13 C17 . 1.436(6) ?
    C14 C15 . 1.360(6) ?
    C14 H14 . 0.9500 ?
    C15 C16 . 1.407(6) ?
    C15 H15 . 0.9500 ?
    C16 H16 . 0.9500 ?
    C17 C27 . 1.339(6) ?
    C17 H17 . 0.9500 ?
    N21 C26 . 1.334(5) ?
    N21 C22 . 1.357(5) ?
    C22 C23 . 1.404(5) ?
    C23 C24 . 1.410(6) ?
    C23 C27 . 1.434(6) ?
    C24 C25 . 1.363(6) ?
    C24 H24 . 0.9500 ?
    C25 C26 . 1.397(6) ?
    C25 H25 . 0.9500 ?
    C26 H26 . 0.9500 ?
    C27 H27 . 0.9500 ?
    Cl11 C31B . 1.75(3) ?
    Cl11 C31 . 1.754(8) ?
    C31 C31 5_656 1.513(17) ?
    C31 H31A . 0.9900 ?
    C31 H31B . 0.9900 ?
    C31B C31B 5_656 1.38(5) ?
    C31B H31C . 0.9900 ?
    C31B H31D . 0.9900 ?
loop_
    _geom_angle_atom_site_label_1
    _geom_angle_atom_site_label_2
    _geom_angle_atom_site_label_3
    _geom_angle_site_symmetry_1
    _geom_angle_site_symmetry_3
    _geom_angle
    _geom_angle_publ_flag
    N21 Sn1 N11 . . 74.74(11) y
    N21 Sn1 Cl2 . . 168.06(9) ?
    N11 Sn1 Cl2 . . 93.56(9) ?
    N21 Sn1 Cl1 . . 91.48(8) ?
    N11 Sn1 Cl1 . . 166.22(8) ?
    Cl2 Sn1 Cl1 . . 100.18(4) y
    N21 Sn1 Cl4 . . 87.22(9) ?
    N11 Sn1 Cl4 . . 85.89(8) ?
    Cl2 Sn1 Cl4 . . 94.46(4) ?
    Cl1 Sn1 Cl4 . . 93.95(4) ?
    N21 Sn1 Cl3 . . 85.24(8) ?
    N11 Sn1 Cl3 . . 86.29(8) ?
    Cl2 Sn1 Cl3 . . 91.70(4) ?
    Cl1 Sn1 Cl3 . . 92.29(4) ?
    Cl4 Sn1 Cl3 . . 170.32(4) y
    C16 N11 C12 . . 119.6(3) ?
    C16 N11 Sn1 . . 126.0(3) ?
    C12 N11 Sn1 . . 114.4(2) ?
    N11 C12 C13 . . 122.3(3) ?
    N11 C12 C22 . . 118.0(3) ?
    C13 C12 C22 . . 119.7(3) ?
    C12 C13 C14 . . 116.7(4) ?
    C12 C13 C17 . . 118.7(4) ?
    C14 C13 C17 . . 124.6(4) ?
    C15 C14 C13 . . 120.6(4) ?
    C15 C14 H14 . . 119.7 ?
    C13 C14 H14 . . 119.7 ?
    C14 C15 C16 . . 119.2(4) ?
    C14 C15 H15 . . 120.4 ?
    C16 C15 H15 . . 120.4 ?
    N11 C16 C15 . . 121.6(4) ?
    N11 C16 H16 . . 119.2 ?
    C15 C16 H16 . . 119.2 ?
    C27 C17 C13 . . 121.7(4) ?
    C27 C17 H17 . . 119.2 ?
    C13 C17 H17 . . 119.2 ?
    C26 N21 C22 . . 119.1(3) ?
    C26 N21 Sn1 . . 126.0(3) ?
    C22 N21 Sn1 . . 115.0(2) ?
    N21 C22 C23 . . 122.3(4) ?
    N21 C22 C12 . . 117.8(3) ?
    C23 C22 C12 . . 119.8(4) ?
    C22 C23 C24 . . 117.3(4) ?
    C22 C23 C27 . . 119.0(4) ?
    C24 C23 C27 . . 123.8(4) ?
    C25 C24 C23 . . 119.7(4) ?
    C25 C24 H24 . . 120.1 ?
    C23 C24 H24 . . 120.1 ?
    C24 C25 C26 . . 119.8(4) ?
    C24 C25 H25 . . 120.1 ?
    C26 C25 H25 . . 120.1 ?
    N21 C26 C25 . . 121.9(4) ?
    N21 C26 H26 . . 119.1 ?
    C25 C26 H26 . . 119.1 ?
    C17 C27 C23 . . 121.1(4) ?
    C17 C27 H27 . . 119.5 ?
    C23 C27 H27 . . 119.5 ?
    C31B Cl11 C31 . . 36.2(7) ?
    Cl11 C31 H31A . . 109.5 ?
    Cl11 C31 H31B . . 109.5 ?
    H31A C31 H31B . . 108.1 ?
    Cl11 C31B H31C . . 108.4 ?
    Cl11 C31B H31D . . 108.4 ?
    H31C C31B H31D . . 107.4 ?
loop_
    _geom_torsion_atom_site_label_1
    _geom_torsion_atom_site_label_2
    _geom_torsion_atom_site_label_3
    _geom_torsion_atom_site_label_4
    _geom_torsion_site_symmetry_1
    _geom_torsion_site_symmetry_2
    _geom_torsion_site_symmetry_3
    _geom_torsion_site_symmetry_4
    _geom_torsion
    _geom_torsion_publ_flag
    N21 Sn1 N11 C16 . . . . 177.5(3) ?
    Cl2 Sn1 N11 C16 . . . . -4.9(3) ?
    Cl1 Sn1 N11 C16 . . . . 179.1(3) ?
    Cl4 Sn1 N11 C16 . . . . 89.3(3) ?
    Cl3 Sn1 N11 C16 . . . . -96.4(3) ?
    N21 Sn1 N11 C12 . . . . -2.9(2) ?
    Cl2 Sn1 N11 C12 . . . . 174.6(2) ?
    Cl1 Sn1 N11 C12 . . . . -1.3(5) ?
    Cl4 Sn1 N11 C12 . . . . -91.2(2) ?
    Cl3 Sn1 N11 C12 . . . . 83.1(2) ?
    C16 N11 C12 C13 . . . . 1.2(5) ?
    Sn1 N11 C12 C13 . . . . -178.4(3) ?
    C16 N11 C12 C22 . . . . -178.1(3) ?
    Sn1 N11 C12 C22 . . . . 2.4(4) ?
    N11 C12 C13 C14 . . . . -1.4(5) ?
    C22 C12 C13 C14 . . . . 177.9(3) ?
    N11 C12 C13 C17 . . . . 178.8(3) ?
    C22 C12 C13 C17 . . . . -2.0(5) ?
    C12 C13 C14 C15 . . . . -0.1(6) ?
    C17 C13 C14 C15 . . . . 179.7(4) ?
    C13 C14 C15 C16 . . . . 1.7(6) ?
    C12 N11 C16 C15 . . . . 0.5(6) ?
    Sn1 N11 C16 C15 . . . . -180.0(3) ?
    C14 C15 C16 N11 . . . . -2.0(7) ?
    C12 C13 C17 C27 . . . . 1.7(6) ?
    C14 C13 C17 C27 . . . . -178.1(4) ?
    N11 Sn1 N21 C26 . . . . -178.8(3) ?
    Cl2 Sn1 N21 C26 . . . . 169.2(3) ?
    Cl1 Sn1 N21 C26 . . . . 1.5(3) ?
    Cl4 Sn1 N21 C26 . . . . -92.4(3) ?
    Cl3 Sn1 N21 C26 . . . . 93.7(3) ?
    N11 Sn1 N21 C22 . . . . 3.2(2) ?
    Cl2 Sn1 N21 C22 . . . . -8.7(6) ?
    Cl1 Sn1 N21 C22 . . . . -176.4(2) ?
    Cl4 Sn1 N21 C22 . . . . 89.7(2) ?
    Cl3 Sn1 N21 C22 . . . . -84.2(2) ?
    C26 N21 C22 C23 . . . . -0.7(5) ?
    Sn1 N21 C22 C23 . . . . 177.4(3) ?
    C26 N21 C22 C12 . . . . 178.7(3) ?
    Sn1 N21 C22 C12 . . . . -3.2(4) ?
    N11 C12 C22 N21 . . . . 0.5(5) ?
    C13 C12 C22 N21 . . . . -178.7(3) ?
    N11 C12 C22 C23 . . . . 180.0(3) ?
    C13 C12 C22 C23 . . . . 0.7(5) ?
    N21 C22 C23 C24 . . . . 0.7(5) ?
    C12 C22 C23 C24 . . . . -178.7(3) ?
    N21 C22 C23 C27 . . . . -179.7(3) ?
    C12 C22 C23 C27 . . . . 1.0(5) ?
    C22 C23 C24 C25 . . . . -0.3(6) ?
    C27 C23 C24 C25 . . . . -179.9(4) ?
    C23 C24 C25 C26 . . . . -0.2(6) ?
    C22 N21 C26 C25 . . . . 0.1(6) ?
    Sn1 N21 C26 C25 . . . . -177.7(3) ?
    C24 C25 C26 N21 . . . . 0.3(6) ?
    C13 C17 C27 C23 . . . . -0.1(6) ?
    C22 C23 C27 C17 . . . . -1.3(6) ?
    C24 C23 C27 C17 . . . . 178.3(4) ?
data_global
_journal_date_recd_electronic     2009-04-30
_journal_date_accepted     2009-05-08
_journal_name_full     'Acta Crystallographica, Section E'
_journal_year     2009
_journal_volume     65
_journal_issue      6
_journal_page_first     m690
_journal_page_last     m690
_journal_paper_category     QM
_journal_coeditor_code     HG2511
_publ_contact_author_name     'Momeni, Badri Z.'
_publ_contact_author_address
;
Department of Chemistry
K.N. Toosi University of Technology
P.O. Box 16315-1618
Tehran 15418
Iran
;
_publ_contact_author_email     'momeni@kntu.ac.ir'
_publ_contact_author_fax     '00982122853650'
_publ_contact_author_phone     '00982122850266'
_publ_section_title
;
Tetrachlorido(1,10-phenanthroline-\k^2^<i>N</i>,<i>N</i>')tin(IV)
1,2-dichloroethane hemisolvate
;
loop_
    _publ_author_name
    _publ_author_footnote
    _publ_author_address
    'Momeni, Badri Z.' .
;
Department of Chemistry
K. N. Toosi University of Technology
PO Box 16315-1618
Tehran 15418
Iran
;
    'Rominger, Frank' .
;
Organisch-Chemisches Institut
Universit\"at Heidelberg
Im Neuenheimer Feld 270
69120 Heidelberg
Germany
;
    'Hosseini, Simin S.' .
;
Department of Chemistry
K. N. Toosi University of Technology
PO Box 16315-1618
Tehran 15418
Iran
;
_publ_section_synopsis     .
