# Supplementary material for: Tetra­chlorido­(1,10-phenanthroline-κ2 N,N′)tin(IV) 1,2-dichloro­ethane hemisolvate
Source: Acta Crystallogr Sect E Struct Rep Online. 2009 May 29;65(Pt 6):m690. doi: 10.1107/S1600536809017346 (PMC2969692; doi:10.1107/S1600536809017346)
Supplement: Supplementary file 2 [file e-65-0m690-Isup2.hkl]

# 
# h,k,l, Fc-squared, Fo-squared, sigma(Fo-squared) and status flag 
# 
data_I
_shelx_title ' sba57 in Pbca' 
_shelx_refln_list_code          4 
_shelx_F_calc_maximum      537.50 
_exptl_crystal_F_000      1896.00 
_reflns_d_resolution_high  0.7710 
 
loop_ 
 _symmetry_equiv_pos_as_xyz 
 'x, y, z' 
 '-x+1/2, -y, z+1/2' 
 '-x, y+1/2, -z+1/2' 
 'x+1/2, -y+1/2, -z' 
 '-x, -y, -z' 
 'x-1/2, y, -z-1/2' 
 'x, -y-1/2, z-1/2' 
 '-x-1/2, y-1/2, z' 
 
_cell_length_a    14.4478 
_cell_length_b    12.3681 
_cell_length_c    18.3551 
_cell_angle_alpha  90.000 
_cell_angle_beta   90.000 
_cell_angle_gamma  90.000 
 
_shelx_F_squared_multiplier     1.000 
 
loop_ 
 _refln_index_h 
 _refln_index_k 
 _refln_index_l 
 _refln_F_squared_calc 
 _refln_F_squared_meas 
 _refln_F_squared_sigma 
 _refln_observed_status 
   2   0   0     6234.72     9391.44    196.78 o 
   4   0   0   288903.56   297131.06   8193.60 o 
   6   0   0     4953.91     5750.75    154.27 o 
   8   0   0    73774.34    71306.55   1707.26 o 
  10   0   0     3676.38     3768.08    199.90 o 
  12   0   0    18822.27    19124.95    924.12 o 
  14   0   0    14940.05    14128.54    597.32 o 
  16   0   0     4510.41     4174.96    365.90 o 
  18   0   0      284.65      113.49    128.67 o 
   2   1   0   112319.85   122768.17   1957.95 o 
   4   1   0      105.11       62.05     14.18 o 
   6   1   0   167785.83   155678.00   3256.99 o 
   8   1   0    14045.72    12207.51    218.96 o 
  10   1   0    10236.83    10742.13    310.14 o 
  12   1   0     4867.87     5010.25    183.55 o 
  14   1   0    10748.11     9991.08    317.83 o 
  16   1   0      948.53     1075.01    110.58 o 
  18   1   0     3124.85     3087.35    182.21 o 
   0   2   0   119234.14   111246.88   3525.34 o 
   2   2   0    17337.60    17660.05    388.40 o 
   4   2   0    64077.64    66539.89   1129.72 o 
   6   2   0     2687.60     3315.08     72.46 o 
   8   2   0    24426.95    23763.44    445.97 o 
  10   2   0     2131.61     2347.29    102.76 o 
  12   2   0    10017.54    10084.18    307.87 o 
  14   2   0      869.31      739.57     84.56 o 
  16   2   0     1343.48     1392.32    120.50 o 
  18   2   0        2.21       32.03    106.44 o 
   2   3   0    88197.30    88280.31   1900.20 o 
   4   3   0    14194.98    14334.66    295.09 o 
   6   3   0    61711.68    60852.85   1291.58 o 
   8   3   0      385.16      422.64     34.99 o 
  10   3   0    25967.28    25409.06    570.23 o 
  12   3   0      146.42      100.34     65.45 o 
  14   3   0     5425.31     5771.54    268.58 o 
  16   3   0      558.19      643.87    106.53 o 
  18   3   0     1933.79     1704.62    181.39 o 
   0   4   0     1623.81     1007.48     51.61 o 
   2   4   0      183.12      434.84     28.85 o 
   4   4   0     3203.91     3187.51     82.70 o 
   6   4   0    22668.16    21614.68    485.58 o 
   8   4   0    10091.90    10165.30    212.69 o 
  10   4   0     1294.74     1323.28     63.29 o 
  12   4   0     6017.60     6466.53    224.41 o 
  14   4   0      774.99      884.73     96.33 o 
  16   4   0     1287.83     1421.13    149.41 o 
  18   4   0      128.08      175.55    105.93 o 
   2   5   0    34198.39    33945.51   1075.34 o 
   4   5   0     3665.63     2713.37     77.38 o 
   6   5   0     4157.52     4782.15    121.69 o 
   8   5   0       26.61      135.90     30.93 o 
  10   5   0     1460.82     1534.03     69.80 o 
  12   5   0     4868.19     5175.86    194.72 o 
  14   5   0        6.70       94.25     97.63 o 
  16   5   0      916.74      957.86    110.79 o 
   0   6   0     3261.32     3947.06    144.83 o 
   2   6   0        0.72       -6.69     24.56 o 
   4   6   0     9861.38     8264.93    189.17 o 
   6   6   0     5928.71     5875.77    156.61 o 
   8   6   0     7722.10     7784.35    176.05 o 
  10   6   0      177.95      154.56     40.18 o 
  12   6   0     1162.06     1481.02    124.05 o 
  14   6   0      405.52      446.13     85.84 o 
  16   6   0      229.51      401.37     98.53 o 
   2   7   0     1651.17     1401.12     56.65 o 
   4   7   0     5964.17     5943.71    147.83 o 
   6   7   0       25.85      -10.29     28.99 o 
   8   7   0     2463.48     2444.33     93.67 o 
  10   7   0     1232.11     1240.01     86.79 o 
  12   7   0     2718.56     2825.35    128.32 o 
  14   7   0     1050.65     1069.57    108.41 o 
  16   7   0      189.60      142.22     94.85 o 
   0   8   0     2693.92     2708.17    146.67 o 
   2   8   0      119.31      160.99     32.89 o 
   4   8   0      651.28      984.86     63.77 o 
   6   8   0        0.72      -31.65     31.65 o 
   8   8   0     1087.54     1119.79     64.19 o 
  10   8   0       56.38       71.55     48.38 o 
  12   8   0     2239.31     2206.48    120.31 o 
  14   8   0      135.46       72.59     80.99 o 
  16   8   0     1926.83     1816.37    167.95 o 
   2   9   0     5351.54     5622.38    147.19 o 
   4   9   0     1997.92     2004.61     93.82 o 
   6   9   0     3545.40     3617.95    124.72 o 
   8   9   0        0.32       80.39     58.68 o 
  10   9   0    14009.30    13505.40    324.32 o 
  12   9   0        2.88      -25.00     68.80 o 
  14   9   0     1447.17     1190.24    122.69 o 
   0  10   0     2100.23     2291.88    121.92 o 
   2  10   0       55.39       90.25     48.25 o 
   4  10   0    37472.43    37171.93    843.51 o 
   6  10   0     1024.98     1100.00     73.17 o 
   8  10   0    24797.61    24580.56    583.55 o 
  10  10   0      395.15      473.21     71.18 o 
  12  10   0     8837.98     8474.89    298.19 o 
  14  10   0      188.53      332.69    109.41 o 
   2  11   0    37574.71    35002.35    728.45 o 
   4  11   0     2727.79     2685.42    102.51 o 
   6  11   0     9445.80     9271.44    260.46 o 
   8  11   0     1106.66      862.96     83.87 o 
  10  11   0    11929.56    12706.67    461.05 o 
  12  11   0     2470.84     2718.61    174.52 o 
   0  12   0    26021.59    27377.79   1368.20 o 
   2  12   0     1588.10     1623.82    111.54 o 
   4  12   0    21748.46    22115.80    603.40 o 
   6  12   0        7.93      -37.66     69.52 o 
   8  12   0    13830.07    13930.52    417.87 o 
  10  12   0       91.64      169.47    144.73 o 
  12  12   0     3767.93     3246.15    394.04 o 
   2  13   0    23129.06    22588.26    620.76 o 
   4  13   0      509.54      366.08     87.61 o 
   6  13   0    10226.18     9768.94    322.76 o 
   8  13   0      121.85      309.25    171.83 o 
  10  13   0     3917.48     3353.70    276.18 o 
   0  14   0     6890.56     7139.91    373.23 o 
   2  14   0       13.40      197.16     89.00 o 
   4  14   0     4214.47     3715.69    185.02 o 
   6  14   0      247.68      427.40    127.69 o 
   8  14   0     2882.63     2963.98    300.17 o 
   2  15   0     4013.89     3903.16    235.58 o 
   4  15   0       27.35     -110.54    110.54 o 
   6  15   0     4232.24     4623.28    265.61 o 
   0  16   0     5011.01     5976.29    537.90 o 
   1   1   1     4797.91     5083.85     54.68 o 
   2   1   1     2832.49     3807.27     53.60 o 
   3   1   1        2.74       34.70      7.28 o 
   4   1   1    20973.46    19828.85    250.66 o 
   5   1   1     1199.97     1353.86     30.65 o 
   6   1   1     3373.51     3719.60     64.18 o 
   7   1   1      181.30      223.88     18.71 o 
   8   1   1     2410.14     3020.17     53.75 o 
   9   1   1      605.85      677.85     26.61 o 
  10   1   1     2129.14     1914.45     53.58 o 
  11   1   1        7.89       -0.90     38.69 o 
  12   1   1      504.21      525.29     48.31 o 
  13   1   1       32.92       45.58     38.07 o 
  14   1   1      315.22      284.94     49.48 o 
  15   1   1      567.96      480.01     57.80 o 
  16   1   1       18.64      -51.48     51.48 o 
  17   1   1        0.65      -50.00     54.39 o 
  18   1   1      566.52      536.87     76.70 o 
   0   2   1    56240.49    56638.78   1074.63 o 
   1   2   1     3619.20     3306.78     44.72 o 
   2   2   1      115.24       23.73      7.21 o 
   3   2   1     1678.95     2197.85     45.07 o 
   4   2   1       19.01       39.32     12.75 o 
   5   2   1     2274.22     2666.76     46.56 o 
   6   2   1    20156.90    20077.87    277.48 o 
   7   2   1     7069.05     7127.70    145.92 o 
   8   2   1      488.40      602.65     21.90 o 
   9   2   1     1575.37     1709.51     44.97 o 
  10   2   1     2189.50     2083.31     51.92 o 
  11   2   1     3157.57     3083.75    105.04 o 
  12   2   1     2294.82     2221.05     81.58 o 
  13   2   1      764.91      744.26     61.06 o 
  14   2   1      577.65      550.03     55.97 o 
  15   2   1      963.57      855.12     67.68 o 
  16   2   1      743.70      453.80     63.03 o 
  17   2   1        0.33       68.71     57.45 o 
  18   2   1       74.93      147.34     71.13 o 
   1   3   1       45.17       60.94     10.17 o 
   2   3   1    34349.18    38569.45    537.35 o 
   3   3   1     5617.51     5602.73     91.01 o 
   4   3   1    18761.37    17321.60    275.89 o 
   5   3   1       87.87       78.97     14.53 o 
   6   3   1    24173.78    22852.58    306.37 o 
   7   3   1     4066.57     4083.00     68.86 o 
   8   3   1      196.64       93.01     21.26 o 
   9   3   1     1605.34     1766.59     45.74 o 
  10   3   1      551.50      749.46     34.61 o 
  11   3   1      103.64       99.33     31.80 o 
  12   3   1      545.03      612.98     50.26 o 
  13   3   1      993.13      950.70     64.12 o 
  14   3   1     4818.99     4802.71    145.64 o 
  15   3   1      221.74      199.16     53.62 o 
  16   3   1      171.79       24.28     52.20 o 
  17   3   1      199.40      284.13     67.38 o 
  18   3   1     2455.70     2670.82    122.29 o 
   0   4   1    86292.83    78199.27   1420.06 o 
   1   4   1      186.14      145.69     15.44 o 
   2   4   1     3199.33     2973.03     53.29 o 
   3   4   1     3806.48     3796.47     65.34 o 
   4   4   1    42335.61    44284.95    651.06 o 
   5   4   1      385.76      489.04     24.02 o 
   6   4   1       17.44       38.88     15.76 o 
   7   4   1     1178.57     1208.10     35.09 o 
   8   4   1    31751.60    30364.54    441.32 o 
   9   4   1      204.91      249.57     23.63 o 
  10   4   1     1101.91     1061.39     51.00 o 
  11   4   1     3147.09     3083.74     79.80 o 
  12   4   1    20664.92    19784.64    384.62 o 
  13   4   1      627.93      626.26     59.32 o 
  14   4   1      861.94      980.40     67.89 o 
  15   4   1      476.98      524.10     64.47 o 
  16   4   1     3218.82     3073.56    119.61 o 
  17   4   1      638.38      659.62     77.26 o 
  18   4   1       49.75      -22.89     82.56 o 
   1   5   1     8650.67     8491.03    137.04 o 
   2   5   1    85804.73    84388.45   1171.07 o 
   3   5   1     9169.11     9510.01    150.77 o 
   4   5   1     3534.69     3719.57     71.05 o 
   5   5   1    18465.28    17363.18    268.07 o 
   6   5   1    72638.79    70375.95   1031.48 o 
   7   5   1     3268.17     3425.25     66.39 o 
   8   5   1     1895.39     1823.34     50.89 o 
   9   5   1     5352.62     5376.57    103.04 o 
  10   5   1    30340.17    29206.70    454.32 o 
  11   5   1     3690.57     3729.77     93.10 o 
  12   5   1     1118.77     1209.78     65.88 o 
  13   5   1     2936.16     2836.53    108.09 o 
  14   5   1    12666.56    12985.26    280.70 o 
  15   5   1      906.49      929.13     73.54 o 
  16   5   1      380.55      236.39     64.17 o 
  17   5   1      558.75      737.14     81.00 o 
   0   6   1    46066.96    46875.30    932.62 o 
   1   6   1      895.30     1205.29     35.32 o 
   2   6   1      373.44      420.14     24.90 o 
   3   6   1    11856.79    12744.02    203.67 o 
   4   6   1    52097.76    48153.30    712.12 o 
   5   6   1      168.93      202.30     22.77 o 
   6   6   1     7363.29     7482.07    124.82 o 
   7   6   1     1823.71     2014.78     53.54 o 
   8   6   1    50109.29    48544.07    694.88 o 
   9   6   1      264.39      336.92     29.85 o 
  10   6   1       61.24      102.55     28.05 o 
  11   6   1       66.11       91.66     34.05 o 
  12   6   1    14405.55    14361.41    280.12 o 
  13   6   1     1332.35     1182.29     71.55 o 
  14   6   1       70.84       93.81     55.32 o 
  15   6   1      249.90      235.02     83.67 o 
  16   6   1     5692.25     5909.43    173.07 o 
  17   6   1      716.83      734.30     83.10 o 
   1   7   1     1846.18     1990.48     47.53 o 
   2   7   1    33576.80    32310.19    485.12 o 
   3   7   1        8.61       -3.94     18.34 o 
   4   7   1     4310.39     4082.76     86.00 o 
   5   7   1      717.14      747.39     37.84 o 
   6   7   1    25548.29    25812.53    413.82 o 
   7   7   1      280.26      197.42     27.36 o 
   8   7   1      181.15      156.04     32.48 o 
   9   7   1     3929.16     3813.02     92.05 o 
  10   7   1    28016.90    27124.30    428.24 o 
  11   7   1      295.38      261.99     39.64 o 
  12   7   1     1334.12     1457.91     72.05 o 
  13   7   1     1274.43     1269.75     72.37 o 
  14   7   1     8169.38     7901.39    197.89 o 
  15   7   1      792.42      689.38     92.71 o 
  16   7   1        4.95      -30.03     64.05 o 
   0   8   1     8137.60     9623.17    219.89 o 
   1   8   1     1048.82     1177.31     38.82 o 
   2   8   1     1637.29     1454.66     43.48 o 
   3   8   1     6221.23     6540.71    119.71 o 
   4   8   1    26947.42    27210.52    612.78 o 
   5   8   1     1830.83     1886.56     56.37 o 
   6   8   1      587.20      659.26     35.99 o 
   7   8   1     7526.32     7390.77    137.24 o 
   8   8   1    18789.70    18302.39    294.32 o 
   9   8   1      268.89      323.73     34.45 o 
  10   8   1        6.75      -15.20     40.24 o 
  11   8   1     2781.05     2768.69     80.34 o 
  12   8   1     9047.05     8999.42    212.79 o 
  13   8   1      632.82      574.88     61.65 o 
  14   8   1      759.87     1110.25     80.47 o 
  15   8   1     1569.63     1641.18    104.20 o 
  16   8   1     4773.83     5041.45    163.53 o 
   1   9   1      331.61      344.91     30.18 o 
   2   9   1     6278.16     6497.44    121.15 o 
   3   9   1      179.63      116.11     24.97 o 
   4   9   1        4.87       -2.06     24.30 o 
   5   9   1      109.59      131.73     28.19 o 
   6   9   1     3523.43     3484.65     78.73 o 
   7   9   1       13.94        0.85     29.97 o 
   8   9   1     2363.42     2344.60     71.66 o 
   9   9   1     1406.73     1442.33     58.92 o 
  10   9   1     8703.70     8584.06    175.45 o 
  11   9   1      433.00      453.50     54.00 o 
  12   9   1      133.21       83.76     48.85 o 
  13   9   1      462.75      485.03     61.26 o 
  14   9   1     3674.92     3584.45    125.19 o 
  15   9   1      171.94      235.20     75.21 o 
   0  10   1     4629.81     4684.68    132.49 o 
   1  10   1       69.04       60.18     28.70 o 
   2  10   1      947.00      911.61     41.40 o 
   3  10   1        1.87       17.97     25.96 o 
   4  10   1     4159.95     4256.00     90.83 o 
   5  10   1       16.00       12.52     39.05 o 
   6  10   1     1588.27     1597.20     57.37 o 
   7  10   1      436.05      470.21     40.54 o 
   8  10   1     1774.67     1764.48     64.90 o 
   9  10   1      187.56      215.52     43.76 o 
  10  10   1      175.25      274.34     56.02 o 
  11  10   1     1258.47     1312.20     74.07 o 
  12  10   1     1289.64     1154.32     81.51 o 
  13  10   1      364.83      325.40     72.24 o 
  14  10   1       62.73      -44.84     77.47 o 
   1  11   1     2499.54     2529.64     81.89 o 
   2  11   1     6460.04     6691.05    148.65 o 
   3  11   1       88.56       -4.74     35.12 o 
   4  11   1     1157.24     1207.16     58.29 o 
   5  11   1      780.87      815.00     49.24 o 
   6  11   1     5738.70     5547.38    132.39 o 
   7  11   1      205.17      282.40     44.67 o 
   8  11   1      657.77      424.49     58.12 o 
   9  11   1     1565.11     1517.50     68.95 o 
  10  11   1      588.19      640.62     68.39 o 
  11  11   1       46.48       67.01     60.95 o 
  12  11   1        0.02       46.61    104.36 o 
  13  11   1      691.28      691.01    115.59 o 
   0  12   1    14443.85    15402.59    450.20 o 
   1  12   1     1239.22     1134.72     76.45 o 
   2  12   1      100.43       34.37     46.71 o 
   3  12   1      941.47      942.47     71.20 o 
   4  12   1      989.83      809.63     69.87 o 
   5  12   1      130.66       74.84     49.83 o 
   6  12   1      325.99      354.65     59.14 o 
   7  12   1      648.19      690.46     76.97 o 
   8  12   1      399.55      409.36     66.02 o 
   9  12   1       90.13      174.79     90.89 o 
  10  12   1       61.25      -49.28     90.14 o 
  11  12   1      159.49       92.14    113.07 o 
  12  12   1      340.76      556.04    122.98 o 
   1  13   1      323.85      248.17     57.51 o 
   2  13   1        7.91      -49.96     49.96 o 
   3  13   1      526.75      448.79     67.57 o 
   4  13   1       27.31        8.54     52.84 o 
   5  13   1       25.48      114.34     65.31 o 
   6  13   1      623.24      742.12     80.67 o 
   7  13   1      299.93      229.98     80.50 o 
   8  13   1      272.58      464.97     80.37 o 
   9  13   1       45.31      -38.60     79.65 o 
  10  13   1       25.82      -24.36    107.84 o 
   0  14   1      659.22      479.60     97.38 o 
   1  14   1       56.27      156.77     62.17 o 
   2  14   1       41.07       -1.00     70.53 o 
   3  14   1       40.08        7.78     63.17 o 
   4  14   1     1559.75     1682.11    103.95 o 
   5  14   1      291.93      178.68     71.25 o 
   6  14   1        0.48      -26.40     66.18 o 
   7  14   1       34.25       -8.31     82.85 o 
   8  14   1       54.83      -77.23     77.23 o 
   9  14   1      111.93      -13.46    113.32 o 
   1  15   1      678.51      611.88     99.07 o 
   2  15   1     5472.53     5891.27    187.52 o 
   3  15   1      825.88      983.41     97.72 o 
   4  15   1       98.07        9.26     81.60 o 
   5  15   1       21.73      -49.83     84.81 o 
   6  15   1     1586.05     1623.76    129.96 o 
   0  16   1     7775.32     8623.41    465.39 o 
   1  16   1      344.52      175.29    106.13 o 
   0   0   2    84689.55    77123.59   1650.79 o 
   1   0   2    35297.85    33793.49    928.26 o 
   2   0   2     4281.19     3418.89     74.09 o 
   3   0   2    13526.51    15337.62    254.23 o 
   4   0   2    33375.23    35627.98   1016.38 o 
   5   0   2    83373.45    84474.70   2201.96 o 
   6   0   2    11105.84    11167.25    262.66 o 
   7   0   2    52991.36    56015.63   1481.64 o 
   8   0   2    13677.85    13606.15    358.40 o 
   9   0   2    23693.73    22465.62    733.26 o 
  10   0   2      968.80     1074.92     57.93 o 
  11   0   2     7990.90     7778.22    245.33 o 
  12   0   2    12445.37    12447.20    364.53 o 
  13   0   2     6191.74     6522.62    226.75 o 
  14   0   2     4872.62     4685.72    188.07 o 
  15   0   2     1253.91     1077.55    101.87 o 
  16   0   2     3309.83     3271.48    167.74 o 
  17   0   2      544.74      639.58    101.02 o 
  18   0   2      529.14      561.36    167.92 o 
   1   1   2    69088.42    67616.91    704.14 o 
   2   1   2   103893.20   104541.16   1472.26 o 
   3   1   2    65804.96    72038.69    951.85 o 
   4   1   2    10107.01     9225.06    125.15 o 
   5   1   2     3303.63     3055.19     50.77 o 
   6   1   2    92165.19    88531.66   1179.31 o 
   7   1   2    41979.74    39302.33    555.23 o 
   8   1   2      112.42      291.92     17.13 o 
   9   1   2        8.99      -17.25     21.37 o 
  10   1   2    14455.33    14950.84    276.71 o 
  11   1   2     7784.13     8054.90    190.64 o 
  12   1   2       61.61       91.77     37.10 o 
  13   1   2     1246.02     1384.22     69.85 o 
  14   1   2    12947.97    12551.57    269.29 o 
  15   1   2     2849.65     2940.63    108.04 o 
  16   1   2      667.20      711.67     70.36 o 
  17   1   2      209.12      286.75     68.82 o 
  18   1   2     3464.50     3492.99    135.02 o 
   0   2   2   119046.52   114689.66   2234.40 o 
   1   2   2    22294.94    22963.27    287.70 o 
   2   2   2     3431.05     4267.39     61.32 o 
   3   2   2     5633.87     6362.77     97.12 o 
   4   2   2    14573.09    16848.01    238.83 o 
   5   2   2    36795.88    38295.60    643.63 o 
   6   2   2      764.03      700.90     21.25 o 
   7   2   2     4765.84     4729.67     74.30 o 
   8   2   2    20575.91    20697.50    305.22 o 
   9   2   2    15239.54    16139.82    258.83 o 
  10   2   2      437.37      377.06     26.56 o 
  11   2   2     1398.65     1362.85     55.26 o 
  12   2   2    13865.03    14177.21    288.14 o 
  13   2   2     3868.29     3722.84    113.38 o 
  14   2   2       47.34      108.74     47.34 o 
  15   2   2     1207.31      966.77     74.35 o 
  16   2   2     4410.72     4195.87    136.18 o 
  17   2   2      329.24      316.75     68.17 o 
  18   2   2       55.82      -63.90     63.90 o 
   1   3   2    60986.20    62967.69    781.27 o 
   2   3   2     8486.57     8558.44    122.47 o 
   3   3   2    33857.57    33675.21    517.80 o 
   4   3   2      113.17      149.21     17.68 o 
   5   3   2     9541.53     9661.66    141.51 o 
   6   3   2      819.31     1183.85     36.64 o 
   7   3   2    14105.89    14441.27    217.28 o 
   8   3   2     1155.71      980.40     36.70 o 
   9   3   2     4694.45     4873.23     85.30 o 
  10   3   2     6407.57     6564.73    125.65 o 
  11   3   2     6915.52     7321.48    153.98 o 
  12   3   2        3.40      -39.58     39.58 o 
  13   3   2      931.80     1009.23     63.07 o 
  14   3   2     4179.98     3972.34    123.72 o 
  15   3   2      864.90      835.52     71.56 o 
  16   3   2      270.70      181.71     56.64 o 
  17   3   2      176.97      150.57     62.32 o 
  18   3   2     1166.42     1231.62     96.12 o 
   0   4   2     9284.57     8234.41    161.99 o 
   1   4   2     8920.32    10313.00    141.41 o 
   2   4   2     3843.19     3557.94     61.82 o 
   3   4   2    25403.92    24210.54    361.50 o 
   4   4   2     4953.88     4907.09     81.93 o 
   5   4   2    16346.20    16622.77    268.44 o 
   6   4   2      151.35      141.88     17.98 o 
   7   4   2      962.43     1102.02     37.16 o 
   8   4   2    12382.83    12209.99    184.84 o 
   9   4   2     1492.78     1643.57     45.56 o 
  10   4   2     4788.33     4626.09     91.78 o 
  11   4   2     2209.35     2105.22     68.42 o 
  12   4   2     4744.70     4688.83    126.95 o 
  13   4   2     1005.60     1050.25     65.18 o 
  14   4   2     3206.50     3232.26    110.78 o 
  15   4   2      294.30      325.42     59.12 o 
  16   4   2     2975.17     3242.54    122.00 o 
  17   4   2      664.57      752.35     78.42 o 
  18   4   2       19.13       47.11     71.62 o 
   1   5   2    18256.14    17665.31    246.54 o 
   2   5   2      396.14      611.79     24.08 o 
   3   5   2      831.65      571.86     23.81 o 
   4   5   2     3486.24     3167.07     60.65 o 
   5   5   2      481.94      566.25     25.55 o 
   6   5   2      159.02       74.72     21.22 o 
   7   5   2      278.80      243.40     22.88 o 
   8   5   2     3882.89     3765.46     76.02 o 
   9   5   2     7091.45     7051.70    115.14 o 
  10   5   2     6658.40     6597.66    128.33 o 
  11   5   2      182.05      119.09     34.32 o 
  12   5   2       67.88       45.32     42.41 o 
  13   5   2      120.13       77.09     45.40 o 
  14   5   2     1315.59     1435.77     80.44 o 
  15   5   2      232.25      295.09     58.21 o 
  16   5   2      129.48       40.30     57.45 o 
  17   5   2       73.14       81.27     66.00 o 
   0   6   2     8077.65     8020.85    179.56 o 
   1   6   2     2370.67     3004.55     58.91 o 
   2   6   2     3504.17     3432.06     65.28 o 
   3   6   2    17591.91    17825.18    263.60 o 
   4   6   2        2.17       -1.86     17.07 o 
   5   6   2     5454.44     5460.56    100.50 o 
   6   6   2     1692.50     1779.34     49.53 o 
   7   6   2       37.69       38.69     24.21 o 
   8   6   2      922.94      935.02     39.01 o 
   9   6   2      118.17       96.73     25.67 o 
  10   6   2      208.80      174.05     30.55 o 
  11   6   2     5910.83     5792.08    121.74 o 
  12   6   2       49.20      148.50     43.34 o 
  13   6   2       19.17       15.56     44.93 o 
  14   6   2       74.94      231.91     55.09 o 
  15   6   2       31.49      165.67     62.42 o 
  16   6   2      138.80      289.43     67.74 o 
  17   6   2        3.79       -3.78     74.17 o 
   1   7   2      622.17      661.77     29.38 o 
   2   7   2     9393.72     8992.82    144.36 o 
   3   7   2      598.39      505.63     28.00 o 
   4   7   2      140.33      195.57     22.95 o 
   5   7   2     3536.11     3510.61     75.19 o 
   6   7   2     1612.09     1639.94     49.77 o 
   7   7   2      191.99      205.52     27.71 o 
   8   7   2      736.35      671.45     35.21 o 
   9   7   2       59.86       65.62     26.31 o 
  10   7   2      438.29      350.15     40.76 o 
  11   7   2     1530.80     1592.95     60.88 o 
  12   7   2      572.83      661.16     59.63 o 
  13   7   2       84.86       -9.97     46.83 o 
  14   7   2      105.74      209.53     62.16 o 
  15   7   2       47.10        2.02    102.02 o 
  16   7   2       43.43        6.02     73.28 o 
   0   8   2      231.89      324.66     42.64 o 
   1   8   2      830.13      819.92     34.57 o 
   2   8   2       12.11       25.87     19.65 o 
   3   8   2     2848.93     2886.60     64.04 o 
   4   8   2     1737.23     1903.52     53.10 o 
   5   8   2        1.45       13.82     23.18 o 
   6   8   2      239.39      271.29     32.41 o 
   7   8   2     1451.04     1442.76     48.70 o 
   8   8   2     1648.65     1524.51     54.39 o 
   9   8   2       49.36       83.53     42.91 o 
  10   8   2       80.73       48.17     34.14 o 
  11   8   2      230.93      187.88     40.30 o 
  12   8   2      246.58      189.33     48.82 o 
  13   8   2     1071.20      969.10     70.21 o 
  14   8   2      167.26       84.04     76.83 o 
  15   8   2       29.03       -3.70     58.71 o 
  16   8   2      169.29      346.43     79.76 o 
   1   9   2     7610.30     7768.60    133.04 o 
   2   9   2    10175.95    10996.56    178.09 o 
   3   9   2     2075.53     2097.98     56.37 o 
   4   9   2     3453.75     3345.73     77.49 o 
   5   9   2     4480.24     4447.51     91.08 o 
   6   9   2     6742.09     6873.86    125.97 o 
   7   9   2      262.38      289.49     34.07 o 
   8   9   2      275.16      244.78     34.23 o 
   9   9   2     2044.59     1966.98     73.15 o 
  10   9   2     8714.07     9112.95    173.94 o 
  11   9   2     1203.11     1176.89     62.51 o 
  12   9   2      292.92      288.54     56.46 o 
  13   9   2       79.18      116.47     54.76 o 
  14   9   2     1618.87     1592.88     95.49 o 
  15   9   2     1030.17     1106.62    105.99 o 
   0  10   2     4249.57     4498.16    128.93 o 
   1  10   2     6371.62     6709.70    121.87 o 
   2  10   2       22.33      -10.37     30.82 o 
   3  10   2     8948.14     8960.74    179.37 o 
   4  10   2    12467.05    12606.61    215.61 o 
   5  10   2     3605.71     3716.32     89.67 o 
   6  10   2     3280.40     3442.58     87.39 o 
   7  10   2      645.30      823.54     51.10 o 
   8  10   2     6014.32     6326.03    131.89 o 
   9  10   2     3234.11     3257.56     95.99 o 
  10  10   2     1234.29     1401.73     74.42 o 
  11  10   2      915.65      688.43     60.52 o 
  12  10   2     2340.83     2002.34    108.46 o 
  13  10   2     1490.87     1463.16    101.36 o 
  14  10   2       78.78       96.06     78.09 o 
   1  11   2       52.75       40.36     34.60 o 
   2  11   2    23536.22    23751.48    419.56 o 
   3  11   2     4140.88     4390.04    112.69 o 
   4  11   2      344.29      375.60     43.72 o 
   5  11   2     3086.98     2815.45     89.98 o 
   6  11   2    10344.50    10209.57    198.26 o 
   7  11   2     2390.11     2293.86     80.76 o 
   8  11   2       27.30      -13.77     43.02 o 
   9  11   2     3050.13     3171.17    104.49 o 
  10  11   2     8262.17     8964.55    228.18 o 
  11  11   2     3532.34     3406.52    137.43 o 
  12  11   2      360.30      453.00    114.33 o 
  13  11   2     1205.83     1385.48    133.48 o 
   0  12   2    11005.61    11174.88    377.20 o 
   1  12   2     6445.75     6373.04    148.05 o 
   2  12   2       22.07       52.99     39.47 o 
   3  12   2     4850.11     4881.17    127.47 o 
   4  12   2    15137.56    15344.34    294.04 o 
   5  12   2     5244.43     5396.44    138.01 o 
   6  12   2       13.19       80.69     46.39 o 
   7  12   2     1940.85     1816.72     91.01 o 
   8  12   2     5888.60     5808.11    182.61 o 
   9  12   2     2337.96     2375.63    123.22 o 
  10  12   2      285.49      348.29     83.26 o 
  11  12   2      831.89      726.63    130.83 o 
  12  12   2     2611.29     2372.75    181.76 o 
   1  13   2     2495.27     2492.96    106.46 o 
   2  13   2     7532.72     7620.99    188.55 o 
   3  13   2     3473.80     3530.42    127.40 o 
   4  13   2      236.67      262.71     71.56 o 
   5  13   2     2161.60     2150.91    112.82 o 
   6  13   2     2386.61     2237.08    128.03 o 
   7  13   2     4493.52     4714.84    169.75 o 
   8  13   2       10.26      113.21     70.31 o 
   9  13   2     1626.65     1340.39    109.69 o 
  10  13   2      795.79      678.42    131.30 o 
   0  14   2     5237.94     5240.69    257.14 o 
   1  14   2     2583.89     2298.64    112.44 o 
   2  14   2       38.56       73.98     73.57 o 
   3  14   2     1062.81     1026.68     87.10 o 
   4  14   2     2460.81     2543.08    118.28 o 
   5  14   2     1543.27     1404.52     99.88 o 
   6  14   2      616.17      813.88     90.36 o 
   7  14   2      886.38      922.52    100.98 o 
   8  14   2     1973.09     1819.54    116.67 o 
   9  14   2     1624.39     1281.15    146.98 o 
   1  15   2      961.20      923.90    100.12 o 
   2  15   2     1064.43      935.72    103.60 o 
   3  15   2     1573.89     1820.19    135.78 o 
   4  15   2      300.19      427.17     92.07 o 
   5  15   2     1699.72     1898.32    129.53 o 
   6  15   2     1502.15     1636.38    166.32 o 
   1   1   3    18557.77    19520.21    249.53 o 
   2   1   3     5347.86     6798.08    100.57 o 
   3   1   3       47.53      116.40     10.66 o 
   4   1   3     2538.30     2325.05     39.38 o 
   5   1   3     9581.27     9664.21    166.87 o 
   6   1   3      468.31      674.56     19.34 o 
   7   1   3    12652.42    11640.25    170.00 o 
   8   1   3      879.09     1000.73     28.78 o 
   9   1   3     3718.70     4222.92     89.34 o 
  10   1   3      263.98      269.67     28.84 o 
  11   1   3      305.01      334.52     35.84 o 
  12   1   3      336.22      325.49     45.06 o 
  13   1   3     2335.85     2550.63     92.44 o 
  14   1   3      362.56      350.77     53.31 o 
  15   1   3      388.23      466.98     60.31 o 
  16   1   3        6.39      -29.97     58.53 o 
  17   1   3      379.91      273.59     66.50 o 
  18   1   3       70.25      142.70     70.19 o 
   0   2   3     3865.41     3575.30     75.13 o 
   1   2   3     6700.65     6372.66     84.34 o 
   2   2   3      176.18      436.48     14.04 o 
   3   2   3    17340.74    16047.09    267.91 o 
   4   2   3     3382.26     2949.21     52.81 o 
   5   2   3     2714.18     3410.00     60.21 o 
   6   2   3     4156.05     4097.96     65.91 o 
   7   2   3      330.77      358.11     22.05 o 
   8   2   3        4.82       45.61     21.72 o 
   9   2   3     3092.60     3222.54     67.25 o 
  10   2   3      833.51      760.54     33.49 o 
  11   2   3     1573.69     1587.65     60.11 o 
  12   2   3        8.25       28.25     35.09 o 
  13   2   3     2469.71     2439.37     90.47 o 
  14   2   3       25.78      -36.42     43.99 o 
  15   2   3      131.51      132.69     52.50 o 
  16   2   3        7.32       72.05     64.42 o 
  17   2   3       18.67      -50.06     50.06 o 
  18   2   3      147.76      303.09     79.26 o 
   1   3   3      234.95      417.91     12.37 o 
   2   3   3     8663.04     9564.09    126.10 o 
   3   3   3    15964.89    17753.51    282.65 o 
   4   3   3     3126.24     2892.92     51.38 o 
   5   3   3    18828.43    17153.19    240.59 o 
   6   3   3    10945.09     9960.11    152.86 o 
   7   3   3    36545.05    34466.99    511.30 o 
   8   3   3      333.01      240.95     21.17 o 
   9   3   3     3233.08     3599.71     70.91 o 
  10   3   3      228.30      219.43     26.63 o 
  11   3   3     5130.69     5424.45    124.47 o 
  12   3   3       68.62      117.43     45.87 o 
  13   3   3     7484.10     7603.20    194.98 o 
  14   3   3      846.50      723.86     66.27 o 
  15   3   3     1445.68     1489.73     88.47 o 
  16   3   3       19.43       73.25     70.48 o 
  17   3   3      719.36      651.94     75.84 o 
  18   3   3      419.89      592.86     81.02 o 
   0   4   3    70335.91    67423.16   1630.82 o 
   1   4   3    68750.49    64727.79    910.66 o 
   2   4   3     2234.61     2034.98     48.61 o 
   3   4   3    16372.92    17242.92    262.07 o 
   4   4   3    11591.84    11532.92    190.33 o 
   5   4   3    42886.12    42167.76    595.88 o 
   6   4   3     1019.29     1219.38     37.37 o 
   7   4   3    15542.23    16298.75    283.94 o 
   8   4   3    10109.52    10252.32    198.82 o 
   9   4   3    22629.52    21977.65    325.69 o 
  10   4   3      140.72      171.35     27.91 o 
  11   4   3     8699.00     8604.36    168.89 o 
  12   4   3     2015.46     1875.98     94.01 o 
  13   4   3     7857.14     7770.14    196.72 o 
  14   4   3      697.09      711.01     69.40 o 
  15   4   3     1364.19     1316.88     81.27 o 
  16   4   3      529.85      543.03     68.78 o 
  17   4   3     1317.05     1164.19     89.88 o 
   1   5   3    29488.24    29427.44    408.34 o 
   2   5   3    39133.71    38599.68    545.64 o 
   3   5   3    19245.57    20048.75    291.15 o 
   4   5   3     1898.38     1685.07     40.76 o 
   5   5   3     9249.75     8877.33    146.07 o 
   6   5   3    17710.36    17297.48    248.18 o 
   7   5   3    21902.11    21842.98    336.87 o 
   8   5   3     7103.62     6689.33    145.55 o 
   9   5   3     4510.80     4724.26     90.16 o 
  10   5   3     5025.17     4961.95     99.35 o 
  11   5   3    10121.63    10580.25    189.41 o 
  12   5   3     2756.63     2838.73     92.26 o 
  13   5   3     1524.35     1409.75     74.92 o 
  14   5   3      577.30      468.84     58.97 o 
  15   5   3     4440.24     4214.75    142.86 o 
  16   5   3      448.67      472.36     68.65 o 
  17   5   3      418.77      355.62     73.98 o 
   0   6   3    25998.85    26842.41    544.85 o 
   1   6   3    45127.52    45106.92    588.37 o 
   2   6   3     2577.06     2972.73     59.15 o 
   3   6   3    70783.95    66686.46    933.92 o 
   4   6   3    54311.49    53872.26    757.71 o 
   5   6   3    21738.92    21085.24    325.40 o 
   6   6   3     7150.80     7048.69    125.67 o 
   7   6   3    21651.52    20497.83    307.68 o 
   8   6   3    13107.23    12919.00    212.09 o 
   9   6   3     3846.06     4125.59     85.76 o 
  10   6   3    10273.43    10756.14    181.33 o 
  11   6   3     1224.20     1181.99     55.34 o 
  12   6   3     6951.76     7015.53    162.74 o 
  13   6   3     5871.95     5583.91    144.83 o 
  14   6   3      230.69      110.50     51.72 o 
  15   6   3     1772.77     1771.39     91.96 o 
  16   6   3      619.41      686.75     76.86 o 
  17   6   3     3022.46     3205.77    132.04 o 
   1   7   3    54372.51    53926.45    760.53 o 
   2   7   3    19801.01    19063.72    282.61 o 
   3   7   3    28908.51    27451.64    398.48 o 
   4   7   3     7385.35     7278.77    144.69 o 
   5   7   3    15943.92    16088.15    254.82 o 
   6   7   3     7815.18     8102.33    136.81 o 
   7   7   3     8659.48     9257.33    149.06 o 
   8   7   3      389.16      434.69     33.69 o 
   9   7   3    10527.70    10671.61    170.69 o 
  10   7   3    10534.47    10763.44    177.11 o 
  11   7   3     8955.24     9370.00    176.19 o 
  12   7   3       55.63       38.32     39.84 o 
  13   7   3      398.78      432.93     56.96 o 
  14   7   3      746.83      790.14     68.41 o 
  15   7   3     3460.76     3489.05    127.95 o 
  16   7   3       47.09       96.48     66.20 o 
   0   8   3      522.78      702.10     42.56 o 
   1   8   3     8074.02     8990.15    146.84 o 
   2   8   3       59.16       91.98     21.24 o 
   3   8   3    20056.65    18371.95    277.25 o 
   4   8   3     4334.34     4552.88     88.03 o 
   5   8   3    13563.20    13835.86    216.46 o 
   6   8   3     2023.66     1995.77     57.46 o 
   7   8   3     4360.89     4560.40     92.60 o 
   8   8   3     1085.34     1071.71     51.16 o 
   9   8   3     6821.32     6898.99    137.65 o 
  10   8   3      174.11      143.66     38.71 o 
  11   8   3      773.65      705.10     49.20 o 
  12   8   3       16.11      -51.81     51.81 o 
  13   8   3     3899.25     3641.70    116.74 o 
  14   8   3       17.09       28.95     62.57 o 
  15   8   3     1476.19     1271.75     96.67 o 
  16   8   3      287.29      382.24     81.13 o 
   1   9   3    12955.49    13585.80    212.59 o 
   2   9   3     3525.28     3426.26     73.74 o 
   3   9   3    15676.56    15761.00    244.23 o 
   4   9   3      220.07      236.82     31.21 o 
   5   9   3     4610.09     4839.78    105.45 o 
   6   9   3     1815.74     1904.51     59.39 o 
   7   9   3     6089.30     5922.05    124.92 o 
   8   9   3      189.41      197.81     44.81 o 
   9   9   3     5821.50     5898.58    114.50 o 
  10   9   3      836.13      882.16     51.40 o 
  11   9   3     5034.78     5203.90    129.81 o 
  12   9   3       36.38      125.67     51.17 o 
  13   9   3     2281.57     2155.99    121.25 o 
  14   9   3       55.11      130.32     83.74 o 
  15   9   3      680.44      654.23     93.78 o 
   0  10   3    15766.10    16270.03    522.75 o 
   1  10   3     1443.38     1393.38     56.42 o 
   2  10   3      253.00      216.40     35.33 o 
   3  10   3      462.71      520.04     43.08 o 
   4  10   3     3649.98     3633.52     99.06 o 
   5  10   3     8415.75     8206.67    170.90 o 
   6  10   3       61.09       24.59     34.12 o 
   7  10   3     2347.81     2371.94     73.72 o 
   8  10   3      492.27      430.55     44.45 o 
   9  10   3     4711.42     4731.27    113.24 o 
  10  10   3       85.70      154.70     48.32 o 
  11  10   3     1547.91     1642.81    103.06 o 
  12  10   3       10.74       38.83     66.21 o 
  13  10   3     1566.46     1633.15    130.02 o 
  14  10   3      159.53      331.86     93.98 o 
   1  11   3     2486.24     2333.17     75.77 o 
   2  11   3     3528.96     3448.82     93.03 o 
   3  11   3     1223.28     1232.08     59.16 o 
   4  11   3       64.64       79.38     40.78 o 
   5  11   3      331.83      329.89     44.25 o 
   6  11   3      588.66      612.74     51.93 o 
   7  11   3     3512.40     3535.63    108.54 o 
   8  11   3     1472.32     1604.72     76.99 o 
   9  11   3      160.03      124.92     50.74 o 
  10  11   3        1.01       72.86     62.45 o 
  11  11   3      536.91      664.31     87.72 o 
  12  11   3      355.09      360.47     89.99 o 
  13  11   3      202.73      192.07    117.98 o 
   0  12   3     4099.86     4116.71    151.83 o 
   1  12   3     2794.04     3104.19     95.88 o 
   2  12   3      480.35      502.63     51.74 o 
   3  12   3       13.62       39.99     49.41 o 
   4  12   3     2129.69     2064.74     83.41 o 
   5  12   3     2660.48     2614.80     94.17 o 
   6  12   3      103.21      167.54     52.59 o 
   7  12   3     1155.88     1079.23     73.29 o 
   8  12   3      924.80      914.48     77.82 o 
   9  12   3      857.05      941.87     89.95 o 
  10  12   3      286.64      276.57    105.56 o 
  11  12   3      467.56      622.90    100.36 o 
  12  12   3       56.89      110.08    105.18 o 
   1  13   3       15.75      -57.42     99.87 o 
   2  13   3     2422.76     2403.42    114.81 o 
   3  13   3      100.67       10.84     64.57 o 
   4  13   3      390.00      284.50     72.30 o 
   5  13   3        0.00      -55.53     55.53 o 
   6  13   3     1312.73     1411.42     93.17 o 
   7  13   3      335.34      443.26     93.88 o 
   8  13   3     1102.99     1304.35    103.61 o 
   9  13   3      337.15      437.34     98.48 o 
  10  13   3       62.84      159.25     98.18 o 
   0  14   3       17.70     -132.42    132.42 o 
   1  14   3       54.14      -53.06     69.55 o 
   2  14   3      579.05      627.67     98.17 o 
   3  14   3      726.02      667.39     94.23 o 
   4  14   3       17.65       25.09     88.34 o 
   5  14   3      274.83      242.97     76.92 o 
   6  14   3      472.42      626.41     90.72 o 
   7  14   3      121.93       46.20     78.30 o 
   8  14   3      106.05      110.28     86.82 o 
   1  15   3      141.22       84.83     91.43 o 
   2  15   3      157.39      146.75    131.47 o 
   3  15   3     1057.41      949.44    106.96 o 
   4  15   3        7.88      -21.62     81.12 o 
   5  15   3      232.71      202.95     90.83 o 
   6  15   3      299.28      337.65     97.31 o 
   0   0   4     4530.68     5910.46    159.41 o 
   1   0   4    58683.98    55218.37   1002.07 o 
   2   0   4     7439.81     7145.19    152.91 o 
   3   0   4     2481.50     1741.54     46.65 o 
   4   0   4    12561.12    12788.86    246.93 o 
   5   0   4    31639.61    34291.01    635.76 o 
   6   0   4      153.73      218.13     23.57 o 
   7   0   4    26989.64    26135.95    531.11 o 
   8   0   4    10865.18    10949.58    268.18 o 
   9   0   4    26539.19    26759.65    609.64 o 
  10   0   4      457.19      456.21     47.84 o 
  11   0   4    23885.55    22851.77    534.73 o 
  12   0   4     3151.09     3018.05    169.33 o 
  13   0   4    23695.27    23538.08   1035.03 o 
  14   0   4        1.24      224.28    125.52 o 
  15   0   4     5084.42     4706.07    199.61 o 
  16   0   4       38.37       47.98     96.29 o 
  17   0   4     2472.46     2382.02    155.71 o 
  18   0   4       27.09      -10.79     87.42 o 
   1   1   4    66296.26    68352.39    945.91 o 
   2   1   4    21807.98    23259.27    335.36 o 
   3   1   4     5879.98     6794.75    141.89 o 
   4   1   4      217.61      266.77     16.58 o 
   5   1   4    49147.29    45919.20    617.31 o 
   6   1   4      150.09       87.24     14.61 o 
   7   1   4    58852.35    55378.49    714.31 o 
   8   1   4     3675.37     3619.79     65.91 o 
   9   1   4    22503.88    22252.83    342.77 o 
  10   1   4        4.31        1.95     24.69 o 
  11   1   4    10783.66    11422.69    205.75 o 
  12   1   4      398.37      320.39     44.70 o 
  13   1   4    16301.99    16389.01    330.87 o 
  14   1   4       27.79        4.02     43.59 o 
  15   1   4     7871.72     8139.89    200.08 o 
  16   1   4      881.88      897.81     74.25 o 
  17   1   4     3183.10     3500.67    140.78 o 
  18   1   4        5.34      -22.00     66.84 o 
   0   2   4     1178.99     1357.30     36.08 o 
   1   2   4     5333.21     5242.20     75.12 o 
   2   2   4      823.67     1057.27     23.66 o 
   3   2   4     6084.69     6934.52    131.51 o 
   4   2   4      108.44      163.84     20.02 o 
   5   2   4    14263.01    15910.45    357.26 o 
   6   2   4     1179.78     1304.87     33.35 o 
   7   2   4    45135.31    44010.29    595.21 o 
   8   2   4       71.78      124.95     15.43 o 
   9   2   4    10628.29    10945.35    175.06 o 
  10   2   4       15.86       49.80     22.35 o 
  11   2   4    20472.27    19944.09    352.26 o 
  12   2   4        0.13      -34.81     34.81 o 
  13   2   4     8779.83     9275.71    223.96 o 
  14   2   4       36.02      -37.44     42.64 o 
  15   2   4     5093.64     5199.10    149.77 o 
  16   2   4      185.64      250.32     62.20 o 
  17   2   4     2554.89     2316.97    108.64 o 
  18   2   4        0.80      -26.76     72.53 o 
   1   3   4     6662.81     6939.56     93.48 o 
   2   3   4       42.22       86.08     13.93 o 
   3   3   4     1559.22     1822.78     35.49 o 
   4   3   4     1654.26     1786.82     42.77 o 
   5   3   4     7461.73     7441.01    145.21 o 
   6   3   4     1300.77     1317.39     35.23 o 
   7   3   4       94.05      221.68     20.69 o 
   8   3   4     3156.21     3196.03     67.25 o 
   9   3   4    12941.07    12711.77    190.38 o 
  10   3   4      202.06      184.29     26.48 o 
  11   3   4     3425.46     3616.97     86.08 o 
  12   3   4      930.81      892.75     60.28 o 
  13   3   4     4829.69     4789.97    134.38 o 
  14   3   4       76.16       25.00     46.57 o 
  15   3   4     3753.35     3925.03    128.87 o 
  16   3   4      193.25      222.80     61.77 o 
  17   3   4     1088.30      959.98     81.87 o 
  18   3   4        0.24      -69.63     69.63 o 
   0   4   4    25163.61    23746.83    527.27 o 
   1   4   4     6610.78     8008.78    117.59 o 
   2   4   4     2427.08     2535.13     41.86 o 
   3   4   4    67113.30    65187.70   1403.19 o 
   4   4   4     3288.89     3005.80     57.07 o 
   5   4   4     1128.12     1197.22     39.66 o 
   6   4   4        5.37       17.72     16.89 o 
   7   4   4    17625.91    17113.07    255.63 o 
   8   4   4     2309.03     2198.12     55.22 o 
   9   4   4        8.44        8.29     25.14 o 
  10   4   4        7.98       25.70     26.09 o 
  11   4   4     1975.97     1944.43     62.74 o 
  12   4   4     1577.66     1606.56     70.57 o 
  13   4   4     2319.96     2340.03     91.35 o 
  14   4   4      353.49      419.91     61.33 o 
  15   4   4     3293.55     3457.68    120.48 o 
  16   4   4        1.17      -16.30     53.98 o 
  17   4   4     2948.78     3245.47    129.69 o 
   1   5   4    11890.01    11746.00    184.33 o 
   2   5   4     4945.73     5941.89     93.18 o 
   3   5   4      180.99       81.71     16.56 o 
   4   5   4     4199.37     4539.66     83.94 o 
   5   5   4     4971.80     5731.82    102.77 o 
   6   5   4      736.28      805.72     35.60 o 
   7   5   4     2595.91     2210.67     51.21 o 
   8   5   4      761.98      609.46     34.04 o 
   9   5   4     6607.30     6661.07    115.09 o 
  10   5   4     3965.52     3826.47     84.28 o 
  11   5   4     4096.97     4138.05     97.02 o 
  12   5   4      936.68      846.64     54.35 o 
  13   5   4      139.97      106.87     43.76 o 
  14   5   4       74.32       25.60     53.23 o 
  15   5   4      683.41      710.27     69.35 o 
  16   5   4        1.27       14.65     58.83 o 
  17   5   4      172.75      196.01     72.57 o 
   0   6   4     2027.04     2176.09     79.67 o 
   1   6   4     2330.70     2051.66     44.78 o 
   2   6   4       20.36      -13.81     13.81 o 
   3   6   4     3496.48     3143.26     62.48 o 
   4   6   4    13694.37    13528.80    206.35 o 
   5   6   4      790.64      851.29     33.82 o 
   6   6   4      134.00      136.41     21.73 o 
   7   6   4      162.36      224.76     28.19 o 
   8   6   4      636.88      625.06     33.81 o 
   9   6   4     1432.50     1524.55     51.86 o 
  10   6   4     1646.33     1697.49     56.96 o 
  11   6   4       58.73       50.53     32.82 o 
  12   6   4        7.98       76.26     41.91 o 
  13   6   4       12.51       84.18     45.89 o 
  14   6   4        1.00      -25.93     49.13 o 
  15   6   4      430.08      455.20     67.37 o 
  16   6   4      125.84      109.20     74.64 o 
  17   6   4      932.46     1317.34    113.95 o 
   1   7   4      941.58     1066.95     26.94 o 
   2   7   4      184.87      164.68     18.52 o 
   3   7   4      715.24      920.48     33.53 o 
   4   7   4       11.14       26.14     23.51 o 
   5   7   4     1433.29     1462.99     45.43 o 
   6   7   4      751.65      848.28     38.77 o 
   7   7   4       48.70       83.70     24.81 o 
   8   7   4       54.68       75.16     27.06 o 
   9   7   4     3373.02     3399.69     78.17 o 
  10   7   4       45.54      -19.10     33.31 o 
  11   7   4       48.08       35.69     35.82 o 
  12   7   4      372.16      482.65     51.19 o 
  13   7   4      418.27      390.57     58.50 o 
  14   7   4        5.02        5.04     55.80 o 
  15   7   4       49.20      -46.69     57.07 o 
  16   7   4      455.06      506.66     84.15 o 
   0   8   4     3652.93     3463.30     85.99 o 
   1   8   4     8380.70     8778.25    136.25 o 
   2   8   4      141.56      180.33     21.76 o 
   3   8   4    10545.00    10554.06    169.84 o 
   4   8   4     1477.16     1527.14     47.96 o 
   5   8   4      843.52      910.78     38.00 o 
   6   8   4        5.55       -3.20     23.68 o 
   7   8   4      626.24      612.30     37.34 o 
   8   8   4      214.64      277.34     31.98 o 
   9   8   4      307.87      299.40     36.09 o 
  10   8   4      190.67      210.48     38.03 o 
  11   8   4      553.73      485.94     48.53 o 
  12   8   4      128.24      252.64     53.75 o 
  13   8   4       90.08      140.45     56.39 o 
  14   8   4      200.08      393.40     82.05 o 
  15   8   4        8.34       -8.24     62.13 o 
   1   9   4    11038.42    10881.03    197.46 o 
   2   9   4     1285.98     1261.27     46.88 o 
   3   9   4    16071.62    15936.77    271.40 o 
   4   9   4      100.68       75.01     28.20 o 
   5   9   4     8664.74     8784.71    159.59 o 
   6   9   4      201.53      248.38     35.47 o 
   7   9   4      725.95      693.10     44.03 o 
   8   9   4        0.44       -1.28     31.45 o 
   9   9   4     2016.00     2132.18     68.26 o 
  10   9   4       21.76       55.81     40.88 o 
  11   9   4     3047.29     3191.33    108.42 o 
  12   9   4        0.04       37.52     54.22 o 
  13   9   4       47.09      102.70     68.92 o 
  14   9   4        7.11       66.34     72.78 o 
  15   9   4     1085.92     1094.93    103.94 o 
   0  10   4    12857.88    12526.22    319.48 o 
   1  10   4     4777.53     4918.45    110.98 o 
   2  10   4      605.01      631.83     46.70 o 
   3  10   4    14152.79    14289.89    266.54 o 
   4  10   4     3642.06     3904.70     98.13 o 
   5  10   4     9258.98     9514.31    182.98 o 
   6  10   4      340.64      304.68     42.37 o 
   7  10   4     1926.03     1965.94     74.40 o 
   8  10   4      817.04      863.08     64.13 o 
   9  10   4     5065.34     4858.11    129.42 o 
  10  10   4       78.42       73.67     53.41 o 
  11  10   4      216.31       73.84     71.38 o 
  12  10   4       74.42       25.16     72.87 o 
  13  10   4     1398.06     1263.09    111.61 o 
  14  10   4      239.96      305.23    107.82 o 
   1  11   4    14193.51    14110.61    254.00 o 
   2  11   4      660.65      582.37     47.40 o 
   3  11   4    15219.96    15679.11    293.17 o 
   4  11   4      229.64      266.72     45.64 o 
   5  11   4     3174.60     3220.48    105.63 o 
   6  11   4     1690.85     1440.27     71.67 o 
   7  11   4     6399.63     6047.79    148.17 o 
   8  11   4        0.73      153.65     52.59 o 
   9  11   4     5520.97     5818.32    158.65 o 
  10  11   4      365.09      373.69     64.57 o 
  11  11   4     5811.24     6051.89    181.56 o 
  12  11   4      433.94      434.89     85.99 o 
  13  11   4     1040.45      766.78    104.20 o 
   0  12   4      327.38      531.78     79.35 o 
   1  12   4     7652.42     7605.32    169.84 o 
   2  12   4      192.86      236.18     55.88 o 
   3  12   4     8632.59     8629.84    188.18 o 
   4  12   4      272.58      246.83     52.82 o 
   5  12   4     9954.46    10356.74    232.15 o 
   6  12   4      152.31      108.22     49.16 o 
   7  12   4     2981.92     2823.97    102.06 o 
   8  12   4       11.30      -10.75     57.11 o 
   9  12   4     7989.89     8011.56    201.83 o 
  10  12   4      196.53      350.80     74.69 o 
  11  12   4     1963.53     1825.09    123.49 o 
  12  12   4        6.46       44.92    105.57 o 
   1  13   4     1681.75     1656.18     91.86 o 
   2  13   4        2.96      114.67     62.80 o 
   3  13   4     3968.44     4093.72    140.70 o 
   4  13   4      263.90      244.51     60.78 o 
   5  13   4     2695.53     2541.36    114.38 o 
   6  13   4       42.01      -47.67     61.09 o 
   7  13   4     5815.83     5924.98    169.13 o 
   8  13   4        2.63      -21.72     67.47 o 
   9  13   4     3937.18     4037.11    177.95 o 
  10  13   4       89.05      -37.11     82.22 o 
   0  14   4      162.43      193.87    127.02 o 
   1  14   4     4090.33     4255.98    219.88 o 
   2  14   4       35.41        1.02     78.25 o 
   3  14   4     1458.35     1280.75    103.00 o 
   4  14   4      423.16      499.62     84.55 o 
   5  14   4     3289.25     2923.12    140.27 o 
   6  14   4       57.54      173.96     78.05 o 
   7  14   4     3063.72     3068.36    148.55 o 
   8  14   4       97.42      -88.12     88.12 o 
   1  15   4     1277.51     1147.74    110.76 o 
   2  15   4       67.57       65.04     84.79 o 
   3  15   4     2222.20     2168.43    143.65 o 
   4  15   4      272.65      255.20     97.67 o 
   5  15   4     2360.33     2398.14    163.61 o 
   1   1   5    60932.02    59677.14    981.08 o 
   2   1   5    84129.47    84036.17   1510.88 o 
   3   1   5        1.04       92.98     13.52 o 
   4   1   5     1234.39     1208.28     29.85 o 
   5   1   5      149.70      159.63     16.21 o 
   6   1   5    10537.36    10712.26    158.01 o 
   7   1   5     6320.10     5898.53     91.41 o 
   8   1   5      356.30      352.90     25.28 o 
   9   1   5       37.36       22.10     18.80 o 
  10   1   5     1291.66     1309.31     49.27 o 
  11   1   5      251.39      203.82     33.48 o 
  12   1   5      743.74      753.36     55.81 o 
  13   1   5     2242.84     1995.14     85.03 o 
  14   1   5      378.15      351.71     57.46 o 
  15   1   5        0.87       40.65     55.85 o 
  16   1   5      405.61      363.95     62.12 o 
  17   1   5       80.47      195.06     65.92 o 
  18   1   5       28.15       -0.64     70.48 o 
   0   2   5    15933.62    15821.02    298.16 o 
   1   2   5    58426.31    55089.50    801.39 o 
   2   2   5     4977.27     5375.12     81.79 o 
   3   2   5      373.84      826.96     24.26 o 
   4   2   5     3080.49     3211.65     60.86 o 
   5   2   5    10069.45    11281.08    170.24 o 
   6   2   5     1762.18     1675.10     41.97 o 
   7   2   5     6732.07     6615.71    106.43 o 
   8   2   5     1636.37     1572.32     38.80 o 
   9   2   5     7626.35     7848.08    133.43 o 
  10   2   5     2318.56     2405.19     65.47 o 
  11   2   5     8648.04     8542.13    163.92 o 
  12   2   5        1.77      -14.44     48.46 o 
  13   2   5     2141.59     2184.93     95.60 o 
  14   2   5     1868.56     1950.89     87.19 o 
  15   2   5      363.49      223.87     58.13 o 
  16   2   5       68.25       12.34     57.62 o 
  17   2   5        4.29      154.82     63.46 o 
  18   2   5      214.90      320.64     75.34 o 
   1   3   5      166.65      308.56     14.46 o 
   2   3   5    10345.57    10138.28    151.43 o 
   3   3   5     5170.54     6317.12     99.93 o 
   4   3   5     2239.13     2222.65     45.79 o 
   5   3   5     5736.11     5217.26     97.15 o 
   6   3   5     7773.50     7871.44    133.13 o 
   7   3   5    44779.80    41685.54    800.49 o 
   8   3   5      188.25      217.43     22.54 o 
   9   3   5     2089.95     2451.65     60.14 o 
  10   3   5      946.18     1023.30     41.82 o 
  11   3   5     4739.61     4845.90    105.04 o 
  12   3   5      293.77      271.80     44.90 o 
  13   3   5     8484.92     8772.00    203.27 o 
  14   3   5       41.08       -4.07     45.01 o 
  15   3   5     2251.68     2177.74     97.10 o 
  16   3   5        0.13      -67.34     79.44 o 
  17   3   5      770.36      736.52     81.42 o 
   0   4   5     9300.51     9950.81    235.92 o 
   1   4   5    51065.86    47831.62    643.46 o 
   2   4   5      735.38      924.17     22.19 o 
   3   4   5    15229.24    17098.26    264.30 o 
   4   4   5     5956.25     6332.93    104.32 o 
   5   4   5    19326.03    19597.18    287.59 o 
   6   4   5      754.30      768.44     30.96 o 
   7   4   5     9259.22     9017.16    151.77 o 
   8   4   5     4652.54     4948.83     99.81 o 
   9   4   5    13229.81    13216.62    210.45 o 
  10   4   5        1.66        5.64     25.12 o 
  11   4   5     1274.38     1289.03     60.22 o 
  12   4   5     2673.42     2577.64     81.32 o 
  13   4   5     9351.22     9256.52    211.70 o 
  14   4   5       65.51       35.05     49.19 o 
  15   4   5      481.77      312.99     59.52 o 
  16   4   5      480.22      586.93     71.06 o 
  17   4   5      666.29      567.72     78.89 o 
   1   5   5    63421.65    62969.60    880.17 o 
   2   5   5      753.35     1094.82     28.06 o 
   3   5   5    44889.81    42189.53    596.34 o 
   4   5   5      177.47      237.80     19.51 o 
   5   5   5    33242.06    31085.46    430.04 o 
   6   5   5      203.08      223.80     23.14 o 
   7   5   5    26621.62    24583.35    417.00 o 
   8   5   5      730.30      732.11     34.25 o 
   9   5   5    13258.54    13486.51    212.80 o 
  10   5   5       11.97        0.22     27.46 o 
  11   5   5     8103.22     7999.76    153.98 o 
  12   5   5      138.90       98.98     41.04 o 
  13   5   5     2727.28     2629.24     94.67 o 
  14   5   5       29.83       57.74     48.76 o 
  15   5   5     4293.07     4341.33    139.77 o 
  16   5   5        7.78      -11.68     56.75 o 
  17   5   5      786.33      812.40     93.12 o 
   0   6   5     7425.24     7540.42    194.51 o 
   1   6   5    27701.27    27230.35    431.77 o 
   2   6   5       90.59      139.37     22.96 o 
   3   6   5    35225.71    33244.89    475.54 o 
   4   6   5     4326.21     4683.04     93.32 o 
   5   6   5    32190.86    31440.95    453.32 o 
   6   6   5       13.04       70.41     22.67 o 
   7   6   5     9174.78     9751.12    179.25 o 
   8   6   5     1671.91     1682.70     50.52 o 
   9   6   5    12502.99    12606.76    213.42 o 
  10   6   5       63.21      112.69     33.51 o 
  11   6   5     1907.07     1876.97     69.27 o 
  12   6   5      320.94      312.81     45.41 o 
  13   6   5     6521.73     6344.49    157.57 o 
  14   6   5       36.11       26.41     48.83 o 
  15   6   5      954.49      818.77     76.83 o 
  16   6   5        5.71       10.69     67.02 o 
   1   7   5    57451.96    54224.89    842.84 o 
   2   7   5    12260.17    12392.59    192.12 o 
   3   7   5    31691.63    29848.80    452.23 o 
   4   7   5      240.67      225.81     23.08 o 
   5   7   5    16381.66    16454.56    263.86 o 
   6   7   5     4875.22     5019.85     94.97 o 
   7   7   5     5142.97     5538.96    105.01 o 
   8   7   5       56.68       55.18     26.01 o 
   9   7   5     6213.07     6327.76    119.68 o 
  10   7   5      636.41      661.60     48.90 o 
  11   7   5    10026.20    10338.59    202.59 o 
  12   7   5      228.01      270.77     46.86 o 
  13   7   5       45.72       26.02     50.44 o 
  14   7   5     1267.64     1316.77     90.59 o 
  15   7   5     2818.84     2786.87    124.83 o 
  16   7   5       17.54       69.18     70.28 o 
   0   8   5     9254.53     9271.85    240.53 o 
   1   8   5    10233.17    10759.15    192.58 o 
   2   8   5      881.45      902.58     43.41 o 
   3   8   5    30512.57    29674.14    499.28 o 
   4   8   5     5184.90     5188.50    103.81 o 
   5   8   5    16582.40    16390.84    262.82 o 
   6   8   5     4503.81     4479.72     99.67 o 
   7   8   5     9056.75     9226.33    151.27 o 
   8   8   5     3706.19     3599.48     82.64 o 
   9   8   5     5906.02     5942.17    112.71 o 
  10   8   5     1128.33     1149.70     57.69 o 
  11   8   5     2385.52     2226.38     87.91 o 
  12   8   5      323.65      342.93     60.73 o 
  13   8   5     2868.44     2598.63    107.78 o 
  14   8   5      154.09      100.40     75.52 o 
  15   8   5     3237.10     3499.46    164.10 o 
   1   9   5    11653.17    11664.18    220.55 o 
   2   9   5    10920.78    10798.65    197.19 o 
   3   9   5    10388.28    10691.42    195.38 o 
   4   9   5     1528.11     1495.14     59.49 o 
   5   9   5      859.95      848.15     43.80 o 
   6   9   5     9662.05     9723.41    184.51 o 
   7   9   5     3876.35     3878.60     88.37 o 
   8   9   5     1690.47     1596.08     69.37 o 
   9   9   5     2099.62     2142.31     81.32 o 
  10   9   5     2666.06     2737.83     94.77 o 
  11   9   5     4988.76     4952.29    151.98 o 
  12   9   5      827.57      783.88     81.16 o 
  13   9   5      419.41      247.23     83.56 o 
  14   9   5      319.82      400.89     92.96 o 
  15   9   5     1659.94     1669.46    144.49 o 
   0  10   5    14120.78    13984.88    351.40 o 
   1  10   5     3046.45     2993.20     83.22 o 
   2  10   5       65.19       63.13     33.15 o 
   3  10   5     2214.58     2269.75     73.03 o 
   4  10   5     5184.40     5128.27    117.57 o 
   5  10   5     8819.27     8770.67    184.34 o 
   6  10   5     2321.80     2105.17     79.44 o 
   7  10   5     3642.77     3590.39    112.15 o 
   8  10   5     1213.93     1290.15     70.42 o 
   9  10   5     4408.65     4690.88    137.42 o 
  10  10   5     1336.14     1203.53     77.89 o 
  11  10   5     2133.09     2119.64    114.66 o 
  12  10   5       92.34       17.93     68.16 o 
  13  10   5      539.03      284.84    108.86 o 
  14  10   5      288.38      297.95     94.40 o 
   1  11   5      120.66      129.92     37.42 o 
   2  11   5     1308.24     1360.64     67.30 o 
   3  11   5     4933.45     5036.04    155.12 o 
   4  11   5      364.15      326.59     48.93 o 
   5  11   5     1065.66     1078.14     64.86 o 
   6  11   5      463.79      405.84     51.71 o 
   7  11   5     5978.49     6060.93    171.41 o 
   8  11   5       28.02      -18.37     47.78 o 
   9  11   5      451.79      477.00     65.68 o 
  10  11   5       19.86      -13.07     60.48 o 
  11  11   5     1519.12     1828.22    118.33 o 
  12  11   5      327.16      359.06     84.12 o 
  13  11   5     1155.34     1236.08    118.46 o 
   0  12   5     1767.91     1698.86    116.61 o 
   1  12   5     2204.53     2113.17     90.32 o 
   2  12   5      816.04      799.10     59.19 o 
   3  12   5      223.36      252.55     50.03 o 
   4  12   5       64.17       60.12     46.19 o 
   5  12   5     1240.46     1079.14     73.57 o 
   6  12   5       19.33       51.39     63.24 o 
   7  12   5        9.90       -7.39     51.90 o 
   8  12   5        0.08      -47.45     53.62 o 
   9  12   5     1137.71      998.17     81.88 o 
  10  12   5       31.20       95.80     71.21 o 
  11  12   5       36.40       18.64     80.23 o 
   1  13   5      374.65      351.20     60.66 o 
   2  13   5      279.40      279.98     59.13 o 
   3  13   5       22.14       -6.38     52.51 o 
   4  13   5      429.50      349.22     69.67 o 
   5  13   5      232.20      179.01     60.16 o 
   6  13   5       62.17      -10.39     63.63 o 
   7  13   5      732.94      758.43     81.56 o 
   8  13   5       11.31      -30.86     63.90 o 
   9  13   5       14.23       -4.25     72.29 o 
  10  13   5      287.27      342.52    102.23 o 
   0  14   5      165.64      143.34    105.85 o 
   1  14   5       45.53      133.28     72.32 o 
   2  14   5       96.62      133.29     96.75 o 
   3  14   5      184.78      240.39     79.57 o 
   4  14   5       50.24      -36.31     72.60 o 
   5  14   5      223.42      230.98    102.03 o 
   6  14   5       69.69       39.01     79.96 o 
   7  14   5      141.87      158.06     84.44 o 
   8  14   5      268.56      309.29    100.71 o 
   1  15   5      433.81      524.80    137.21 o 
   2  15   5      430.44      632.28     98.68 o 
   3  15   5     1838.91     1849.75    129.06 o 
   4  15   5      174.50      242.34     91.85 o 
   5  15   5      691.06      736.21    105.33 o 
   0   0   6    16276.02    15959.89    462.70 o 
   1   0   6   116604.83   103503.75   2965.23 o 
   2   0   6     5875.52     6323.81    208.63 o 
   3   0   6     1714.04     2514.65     88.77 o 
   4   0   6    13325.22    13712.04    310.76 o 
   5   0   6    59274.69    55507.39   1100.86 o 
   6   0   6    18538.30    17512.92    366.66 o 
   7   0   6     9321.83     8653.72    197.01 o 
   8   0   6     7412.91     7422.19    174.20 o 
   9   0   6    43514.91    40586.44    818.76 o 
  10   0   6     3260.45     2994.25    109.78 o 
  11   0   6    13006.05    12819.29    323.61 o 
  12   0   6     6629.97     6697.20    229.61 o 
  13   0   6    10376.86    10652.24    380.79 o 
  14   0   6      163.47      136.65     71.49 o 
  15   0   6      462.38      501.79     89.97 o 
  16   0   6     3658.13     3756.19    249.62 o 
  17   0   6      254.22        9.04     89.47 o 
  18   0   6        9.72       36.20    109.62 o 
   1   1   6     3767.83     4081.79     68.23 o 
   2   1   6     2457.55     3025.68     52.03 o 
   3   1   6    31293.38    30659.45    454.69 o 
   4   1   6     2742.67     2664.63     51.93 o 
   5   1   6    23480.10    22051.11    332.27 o 
   6   1   6    13166.41    13243.70    192.75 o 
   7   1   6    61725.40    56071.20    758.46 o 
   8   1   6     5329.36     5376.34     92.15 o 
   9   1   6     1150.22     1431.94     40.42 o 
  10   1   6     4897.45     5105.73    151.99 o 
  11   1   6     8549.88     8614.56    166.13 o 
  12   1   6      380.10      500.20     49.38 o 
  13   1   6     4350.09     4290.26    124.90 o 
  14   1   6     5915.77     5977.58    159.17 o 
  15   1   6     2455.37     2472.61    102.59 o 
  16   1   6       27.77       34.30     56.04 o 
  17   1   6      485.84      515.85     74.38 o 
  18   1   6     1863.53     1749.60    113.68 o 
   0   2   6    38917.23    38649.88    767.68 o 
   1   2   6    84587.98    84477.16   1224.20 o 
   2   2   6     3357.15     3835.53     62.51 o 
   3   2   6    11229.61    12107.51    180.06 o 
   4   2   6     6751.65     6947.52    138.50 o 
   5   2   6    30430.16    31082.16    485.23 o 
   6   2   6      119.36      137.14     18.99 o 
   7   2   6     5450.29     5828.18     97.01 o 
   8   2   6     9471.50     9767.90    150.70 o 
   9   2   6     9135.58     9562.34    149.72 o 
  10   2   6       17.33       43.31     26.10 o 
  11   2   6     1456.34     1512.66     62.02 o 
  12   2   6     9024.35     8994.10    187.24 o 
  13   2   6     7364.05     7241.26    176.58 o 
  14   2   6       26.05       77.81     48.91 o 
  15   2   6      246.60      181.39     56.89 o 
  16   2   6     3281.42     3149.13    120.03 o 
  17   2   6      822.74      646.39     78.70 o 
   1   3   6    58506.68    57227.59    883.96 o 
   2   3   6    18338.70    17461.04    279.39 o 
   3   3   6    15060.41    14401.27    259.01 o 
   4   3   6       74.48       54.47     15.25 o 
   5   3   6    19577.85    19423.66    321.59 o 
   6   3   6    30144.27    28094.67    405.42 o 
   7   3   6     9302.98     9605.15    153.09 o 
   8   3   6        4.33       10.66     19.79 o 
   9   3   6     4673.59     4770.77     87.28 o 
  10   3   6    15603.71    15403.62    242.77 o 
  11   3   6     2951.90     2947.18     82.29 o 
  12   3   6      533.89      494.03     47.92 o 
  13   3   6        9.76       74.05     47.65 o 
  14   3   6     7976.92     8299.84    200.79 o 
  15   3   6     1272.13     1195.61     93.62 o 
  16   3   6       16.84      -19.21     55.53 o 
  17   3   6     1022.97     1006.77     94.86 o 
   0   4   6     4449.40     5061.53     98.96 o 
   1   4   6      943.60     1469.28     27.95 o 
   2   4   6     1379.50     1630.23     38.26 o 
   3   4   6    12410.72    11038.49    167.13 o 
   4   4   6     2359.77     2236.30     48.59 o 
   5   4   6      819.17      794.91     31.88 o 
   6   4   6     2340.97     2397.87     53.78 o 
   7   4   6      274.18      308.30     25.92 o 
   8   4   6    15134.34    14962.05    239.33 o 
   9   4   6        9.51       52.05     24.67 o 
  10   4   6       60.57       52.46     28.68 o 
  11   4   6       59.00       80.07     33.71 o 
  12   4   6     3620.10     3678.64    100.82 o 
  13   4   6       51.29       15.94     43.46 o 
  14   4   6       71.47       47.14     49.24 o 
  15   4   6      118.30       69.69     54.70 o 
  16   4   6     1248.26     1238.56    101.06 o 
  17   4   6     1023.59     1115.84     97.96 o 
   1   5   6     8563.60     8273.93    130.15 o 
   2   5   6      279.86      287.66     16.54 o 
   3   5   6    14203.63    13809.18    191.22 o 
   4   5   6     1066.28     1026.58     30.86 o 
   5   5   6      974.16     1329.47     38.48 o 
   6   5   6     1765.64     1930.62     51.21 o 
   7   5   6      238.03      114.17     23.85 o 
   8   5   6     1831.39     1816.64     52.72 o 
   9   5   6       77.61       69.99     26.48 o 
  10   5   6     1222.52     1342.41     51.59 o 
  11   5   6     3021.10     2951.75     81.39 o 
  12   5   6        0.37      -33.24     33.24 o 
  13   5   6      251.89      230.51     50.61 o 
  14   5   6     1704.89     1782.24     89.06 o 
  15   5   6       56.17       88.44     57.83 o 
  16   5   6       10.48      -20.65     65.75 o 
  17   5   6      226.07      196.73     77.72 o 
   0   6   6     2454.67     2261.48     92.92 o 
   1   6   6     1277.77     1471.30     45.55 o 
   2   6   6     1886.52     1951.58     47.74 o 
   3   6   6     8145.32     7681.19    124.51 o 
   4   6   6      170.09      192.08     19.47 o 
   5   6   6     5916.31     5590.61     95.50 o 
   6   6   6      246.18      248.29     27.04 o 
   7   6   6      514.61      502.24     32.37 o 
   8   6   6     1188.53     1142.53     44.66 o 
   9   6   6     1210.47     1234.15     48.92 o 
  10   6   6      511.57      519.11     42.14 o 
  11   6   6       54.49      -15.42     32.92 o 
  12   6   6      358.58      463.93     51.58 o 
  13   6   6       57.06      -45.67     50.81 o 
  14   6   6      573.00      638.02     71.15 o 
  15   6   6       72.01       47.50     65.46 o 
  16   6   6       51.90      101.83     76.81 o 
   1   7   6        2.75       10.52     22.35 o 
   2   7   6     4894.27     4838.48     87.46 o 
   3   7   6        2.78       34.58     22.01 o 
   4   7   6     1441.48     1649.37     44.87 o 
   5   7   6     2531.77     2496.77     56.52 o 
   6   7   6     5078.81     4911.16     90.63 o 
   7   7   6      242.03      205.49     27.20 o 
   8   7   6     1472.24     1467.05     50.26 o 
   9   7   6     1098.28     1006.65     48.83 o 
  10   7   6     1373.77     1415.80     57.86 o 
  11   7   6        1.69      -44.08     44.08 o 
  12   7   6        4.08      -44.87     44.87 o 
  13   7   6     1926.73     1772.71     98.03 o 
  14   7   6        0.19       78.98     59.00 o 
  15   7   6      183.95      275.26     69.54 o 
  16   7   6      159.20       11.61     88.39 o 
   0   8   6     7672.67     7702.38    208.19 o 
   1   8   6       25.82       24.32     25.41 o 
   2   8   6      307.56      248.69     39.38 o 
   3   8   6     3764.68     3904.87     84.27 o 
   4   8   6     6876.06     7161.36    141.21 o 
   5   8   6      202.37      260.05     32.00 o 
   6   8   6      947.94      986.35     42.85 o 
   7   8   6     1178.07     1217.94     45.79 o 
   8   8   6     2170.77     2348.77     89.73 o 
   9   8   6      229.30      265.40     47.78 o 
  10   8   6     1039.50     1109.15     64.25 o 
  11   8   6      147.48      185.66     56.72 o 
  12   8   6       71.89       95.50     61.21 o 
  13   8   6       64.74      -14.13     78.52 o 
  14   8   6      623.85      664.07     87.18 o 
  15   8   6      102.11      343.94     91.37 o 
   1   9   6     7760.70     8061.49    156.22 o 
   2   9   6     3689.12     3798.40     95.80 o 
   3   9   6     2005.54     2155.89     67.43 o 
   4   9   6      740.25      732.91     51.27 o 
   5   9   6      718.87      788.89     55.26 o 
   6   9   6     1660.13     1777.86     74.90 o 
   7   9   6       79.03      105.41     41.99 o 
   8   9   6     1335.73     1276.94     70.12 o 
   9   9   6     1096.15     1169.77     69.73 o 
  10   9   6     2922.19     2813.45    104.74 o 
  11   9   6     1625.00     1643.67    112.34 o 
  12   9   6       95.95       20.81     67.58 o 
  13   9   6       44.37      111.22    118.41 o 
  14   9   6      859.24      720.67    102.28 o 
   0  10   6     2592.44     2492.85    106.84 o 
   1  10   6     4026.92     4142.23    100.98 o 
   2  10   6       67.62       82.53     38.23 o 
   3  10   6    17233.16    17326.85    318.68 o 
   4  10   6     3515.27     3649.91    109.83 o 
   5  10   6     7790.53     7874.21    181.06 o 
   6  10   6      120.96      104.69     42.37 o 
   7  10   6     6117.95     5804.00    150.74 o 
   8  10   6     2701.95     2877.92    110.78 o 
   9  10   6     2668.24     2920.82    107.64 o 
  10  10   6       37.03      129.23     56.39 o 
  11  10   6      886.99      845.17     89.55 o 
  12  10   6     1743.58     1884.54    116.11 o 
  13  10   6     1452.67     1223.88    116.26 o 
   1  11   6     8979.81     9005.54    203.62 o 
   2  11   6     1265.79     1277.55     70.95 o 
   3  11   6     8924.44     9000.53    191.89 o 
   4  11   6        9.09      -45.32     45.32 o 
   5  11   6     1985.38     1972.63     85.99 o 
   6  11   6     1495.12     1166.77     67.60 o 
   7  11   6     2429.70     2326.91     96.00 o 
   8  11   6       62.15      -20.85     47.84 o 
   9  11   6     2396.92     2587.56    112.75 o 
  10  11   6     1544.07     1483.62     94.57 o 
  11  11   6     4835.85     5027.12    182.62 o 
  12  11   6       63.00        8.29     80.94 o 
   0  12   6     1215.88     1156.72    103.32 o 
   1  12   6      803.11      765.92     65.75 o 
   2  12   6      167.32       89.87     57.68 o 
   3  12   6     1772.44     1877.95     96.33 o 
   4  12   6     4843.76     4931.22    153.55 o 
   5  12   6     4665.50     4719.95    149.85 o 
   6  12   6      175.25      145.96     54.25 o 
   7  12   6     1590.80     1689.91     97.67 o 
   8  12   6     2216.37     2163.55    103.13 o 
   9  12   6     4522.74     4332.47    142.79 o 
  10  12   6       31.68      126.87     67.66 o 
  11  12   6     1297.70     1265.02    111.57 o 
   1  13   6     1599.01     1566.08     93.81 o 
   2  13   6    12256.89    12234.65    269.22 o 
   3  13   6     6481.75     6105.25    167.47 o 
   4  13   6      228.03      182.26     59.86 o 
   5  13   6     1676.56     1556.72     90.90 o 
   6  13   6     3361.69     3165.51    138.58 o 
   7  13   6     4613.39     4668.46    148.73 o 
   8  13   6        0.33      163.76     74.30 o 
   9  13   6     2195.88     2209.96    131.45 o 
   0  14   6     4664.03     4842.95    248.44 o 
   1  14   6     2192.74     2358.84    126.70 o 
   2  14   6        0.71       39.62     75.99 o 
   3  14   6     1039.90      766.16     89.74 o 
   4  14   6     4192.53     4137.63    181.50 o 
   5  14   6     2020.18     2005.10    136.88 o 
   6  14   6        0.08      -75.17     75.17 o 
   7  14   6     1369.74     1270.34    159.67 o 
   1  15   6     1025.46     1091.32    110.02 o 
   2  15   6     3230.95     3523.83    175.20 o 
   3  15   6      712.52      659.12    100.31 o 
   4  15   6        0.40      -93.77     98.61 o 
   1   1   7      966.35      920.40     26.00 o 
   2   1   7     6467.81     6933.57    115.08 o 
   3   1   7       21.16       94.13     15.11 o 
   4   1   7     1050.53      948.66     29.36 o 
   5   1   7      199.02      433.71     22.63 o 
   6   1   7      336.25      224.23     20.68 o 
   7   1   7     3238.40     3237.70     64.06 o 
   8   1   7     1817.39     1942.51     47.79 o 
   9   1   7       48.45       54.68     21.70 o 
  10   1   7       81.32      159.48     31.16 o 
  11   1   7       76.28       54.99     32.10 o 
  12   1   7     1262.95     1138.51     62.28 o 
  13   1   7     2404.75     2296.58     90.44 o 
  14   1   7      221.42      294.33     55.33 o 
  15   1   7        5.09      -24.06     50.54 o 
  16   1   7      414.18      469.57     70.18 o 
  17   1   7      115.71       20.29     75.24 o 
   0   2   7    87102.65    79653.77   2611.50 o 
   1   2   7      115.17      288.21     16.42 o 
   2   2   7        1.24       49.21     13.74 o 
   3   2   7     7822.79     6461.24    108.59 o 
   4   2   7    38316.11    37361.40    820.14 o 
   5   2   7      904.30      949.26     31.56 o 
   6   2   7     3506.57     3742.39     74.32 o 
   7   2   7      589.41      550.01     29.55 o 
   8   2   7    17037.45    16602.07    242.93 o 
   9   2   7     2314.82     2430.16     56.57 o 
  10   2   7      176.29      218.65     32.61 o 
  11   2   7     2558.00     2687.62     75.22 o 
  12   2   7     6698.18     6811.12    154.09 o 
  13   2   7     1651.18     1617.31     79.35 o 
  14   2   7      416.56      389.48     62.10 o 
  15   2   7      375.97      302.76     60.24 o 
  16   2   7     1040.35      964.02     79.95 o 
  17   2   7       15.30       13.00     65.03 o 
   1   3   7       49.09      107.94     17.35 o 
   2   3   7    56875.04    57389.46   1102.69 o 
   3   3   7      160.75      300.23     15.41 o 
   4   3   7      566.46      384.92     21.49 o 
   5   3   7     4844.15     4404.86     91.15 o 
   6   3   7    25086.19    23580.11    344.42 o 
   7   3   7    12441.22    11640.44    199.33 o 
   8   3   7     1886.57     1664.37     45.65 o 
   9   3   7     2828.74     3100.14     69.35 o 
  10   3   7     1587.16     1592.56     53.12 o 
  11   3   7      124.12      132.76     33.82 o 
  12   3   7     1975.02     1833.36     73.83 o 
  13   3   7     2743.52     2766.45     99.46 o 
  14   3   7     3023.40     3307.52    114.21 o 
  15   3   7      346.88      265.71     66.35 o 
  16   3   7      816.65      861.65     77.96 o 
  17   3   7      372.23      514.31     82.50 o 
   0   4   7    17125.50    16778.13    385.30 o 
   1   4   7     9211.93     8830.53    131.03 o 
   2   4   7       43.38      -12.92     14.61 o 
   3   4   7     1549.19     1722.59     44.50 o 
   4   4   7     6999.66     7207.93    116.83 o 
   5   4   7       88.01      135.75     21.28 o 
   6   4   7        0.30       28.13     19.36 o 
   7   4   7     6065.07     6247.01    120.15 o 
   8   4   7    13466.76    13648.43    222.00 o 
   9   4   7      310.68      335.01     30.43 o 
  10   4   7      439.94      449.81     40.29 o 
  11   4   7     3789.11     4072.34     97.82 o 
  12   4   7     6314.59     6220.18    159.81 o 
  13   4   7     2166.59     2222.85     87.81 o 
  14   4   7      154.53       88.22     51.83 o 
  15   4   7      304.81      176.07     58.27 o 
  16   4   7     2169.51     2002.07    117.82 o 
  17   4   7      821.04      775.73     98.83 o 
   1   5   7     5827.33     6176.35     96.55 o 
   2   5   7    33403.46    34505.32    502.65 o 
   3   5   7     4510.90     4787.73     89.73 o 
   4   5   7      494.41      434.69     22.02 o 
   5   5   7     7352.57     7990.10    138.96 o 
   6   5   7    27076.42    26374.91    385.57 o 
   7   5   7     2233.77     2217.79     55.94 o 
   8   5   7      808.71      815.64     37.11 o 
   9   5   7      689.10      729.97     40.13 o 
  10   5   7    11313.38    11799.80    206.04 o 
  11   5   7     3309.44     3319.04     89.01 o 
  12   5   7      165.37      171.09     43.73 o 
  13   5   7      400.50      319.95     68.71 o 
  14   5   7     7226.49     7246.36    189.29 o 
  15   5   7     1629.67     1663.22    100.08 o 
  16   5   7      201.25      304.53     74.15 o 
   0   6   7     5552.28     6430.04    171.48 o 
   1   6   7     5418.11     6134.62    117.40 o 
   2   6   7      161.81      201.62     17.32 o 
   3   6   7    22141.16    21599.53    291.87 o 
   4   6   7    11518.38    11892.23    185.90 o 
   5   6   7     5240.12     5178.45     95.13 o 
   6   6   7     1175.90     1231.86     41.35 o 
   7   6   7     5587.01     5594.09    104.30 o 
   8   6   7    13277.65    13497.40    215.18 o 
   9   6   7     5402.60     5499.65    111.08 o 
  10   6   7      335.94      311.54     39.37 o 
  11   6   7     2365.80     2281.85     75.63 o 
  12   6   7    11279.92    11313.86    249.08 o 
  13   6   7     1928.75     1820.40     91.32 o 
  14   6   7      202.08      308.83     64.66 o 
  15   6   7      765.26      909.69     87.65 o 
  16   6   7     3838.78     3933.16    154.63 o 
   1   7   7     2987.10     3043.64     73.31 o 
   2   7   7    11506.28    11504.78    202.02 o 
   3   7   7     4148.67     4201.01     85.41 o 
   4   7   7     1139.09     1180.31     35.99 o 
   5   7   7     3172.24     3222.42     68.97 o 
   6   7   7    15040.77    15257.64    237.88 o 
   7   7   7     1097.57     1080.34     43.61 o 
   8   7   7      153.08      211.15     37.15 o 
   9   7   7     4340.07     4377.12     99.63 o 
  10   7   7    18142.90    18528.52    321.76 o 
  11   7   7     3493.20     3723.65    105.77 o 
  12   7   7      110.75      -14.10     53.62 o 
  13   7   7     1434.10     1401.82     87.21 o 
  14   7   7     4786.45     4529.78    163.84 o 
  15   7   7     1721.89     1574.08    121.20 o 
   0   8   7    34940.54    33906.49   1162.75 o 
   1   8   7     1148.49     1000.45     47.61 o 
   2   8   7       56.30       34.78     26.95 o 
   3   8   7     2863.02     2870.49     75.67 o 
   4   8   7    38246.39    35574.34    600.72 o 
   5   8   7      145.41      180.79     48.81 o 
   6   8   7     1133.29     1170.95     62.22 o 
   7   8   7     1441.71     1366.42     57.41 o 
   8   8   7    21014.37    21786.32    367.38 o 
   9   8   7       19.26       13.64     38.19 o 
  10   8   7      471.88      468.76     57.60 o 
  11   8   7     1196.11     1148.91     81.60 o 
  12   8   7     6776.60     6979.10    185.26 o 
  13   8   7       23.84       70.30     72.32 o 
  14   8   7       29.04       73.27     99.73 o 
  15   8   7      855.23     1024.34    117.02 o 
   1   9   7     1299.15     1360.32     59.46 o 
   2   9   7    10761.52    10775.31    211.56 o 
   3   9   7       26.83       57.22     37.06 o 
   4   9   7     1193.12     1047.65     57.08 o 
   5   9   7     2007.94     2068.50     75.74 o 
   6   9   7    11746.58    11337.53    238.68 o 
   7   9   7      234.99      227.38     45.62 o 
   8   9   7       10.13       -8.30     41.77 o 
   9   9   7     5644.15     5425.70    147.16 o 
  10   9   7     8140.81     8353.22    199.90 o 
  11   9   7      288.83      299.29     71.65 o 
  12   9   7      593.21      761.00     87.51 o 
  13   9   7      539.71      613.48    104.29 o 
  14   9   7     4116.80     4284.20    184.31 o 
   0  10   7    22806.71    21902.60    683.78 o 
   1  10   7       35.00       78.53     41.64 o 
   2  10   7     1390.33     1398.54     64.68 o 
   3  10   7      112.41      120.99     41.40 o 
   4  10   7     8728.97     8588.28    183.03 o 
   5  10   7      118.03       66.91     41.53 o 
   6  10   7       89.36      161.22     45.42 o 
   7  10   7      446.25      401.63     52.32 o 
   8  10   7     3646.20     3591.37    110.36 o 
   9  10   7      572.54      512.76     62.99 o 
  10  10   7        0.75       17.29     66.93 o 
  11  10   7     1277.59     1205.52    100.23 o 
  12  10   7      988.39      997.14     98.29 o 
  13  10   7      423.82      525.06    100.00 o 
   1  11   7      430.16      465.43     55.87 o 
   2  11   7     3874.30     3575.87    115.14 o 
   3  11   7       69.84       77.18     61.91 o 
   4  11   7      315.77      465.30     62.28 o 
   5  11   7       50.58       41.97     44.18 o 
   6  11   7     2249.19     2235.14     88.71 o 
   7  11   7      617.05      638.86     61.93 o 
   8  11   7       82.48        0.31     54.16 o 
   9  11   7      709.83      701.19     74.02 o 
  10  11   7      883.75     1015.15     82.42 o 
  11  11   7      160.56       31.79     75.90 o 
  12  11   7        0.22       91.44     90.09 o 
   0  12   7       13.70      -61.44     61.44 o 
   1  12   7        0.31      -43.20     50.09 o 
   2  12   7       12.11      -19.59     48.56 o 
   3  12   7      112.87      122.70     60.77 o 
   4  12   7      175.19      294.70     57.83 o 
   5  12   7       80.75       55.64     52.22 o 
   6  12   7      889.11      993.66     80.15 o 
   7  12   7      598.47      608.99     80.01 o 
   8  12   7      135.06       35.95     62.07 o 
   9  12   7      265.67      433.73     79.03 o 
  10  12   7      190.23       45.29     82.89 o 
  11  12   7      905.67     1174.87    112.17 o 
   1  13   7      685.27      586.74     70.64 o 
   2  13   7      216.99      248.37     60.82 o 
   3  13   7        4.51      129.87     73.88 o 
   4  13   7      236.18      181.72     63.53 o 
   5  13   7      170.16      237.52     64.49 o 
   6  13   7       16.25       11.50     59.43 o 
   7  13   7       25.74      106.94    103.74 o 
   8  13   7      235.91      159.98     82.96 o 
   9  13   7        7.65     -107.33    107.33 o 
   0  14   7     1078.33      997.70    134.76 o 
   1  14   7       20.77       45.66     64.01 o 
   2  14   7       45.17       94.81     79.04 o 
   3  14   7        8.15      132.24     73.29 o 
   4  14   7     2250.61     2290.70    123.20 o 
   5  14   7     1607.37     1689.84    120.29 o 
   6  14   7        0.60      -13.21     87.59 o 
   7  14   7        6.15      -79.93     82.12 o 
   1  15   7      342.54      405.98    105.40 o 
   2  15   7     1663.25     1473.36    120.36 o 
   3  15   7     1034.86     1095.31    111.66 o 
   0   0   8   159132.55   152173.89   5176.51 o 
   1   0   8     3722.26     3580.85    137.59 o 
   2   0   8      563.75      437.40     31.97 o 
   3   0   8     3864.04     3391.71    116.82 o 
   4   0   8    40449.57    41014.29    897.00 o 
   5   0   8     1305.41     1540.14     54.72 o 
   6   0   8      113.44      179.51     29.72 o 
   7   0   8      202.96      211.78     32.34 o 
   8   0   8    16825.84    17084.98    503.97 o 
   9   0   8     2783.43     2722.05     88.41 o 
  10   0   8     1130.08     1168.21     73.98 o 
  11   0   8        2.63       19.11     49.74 o 
  12   0   8     8232.05     7897.23    227.51 o 
  13   0   8      216.85      238.20     72.03 o 
  14   0   8     1046.02     1050.35     98.96 o 
  15   0   8      522.23      609.25     96.56 o 
  16   0   8     2589.88     2435.45    161.15 o 
  17   0   8        4.46      -92.04     92.04 o 
   1   1   8      220.26      304.61     18.74 o 
   2   1   8   127195.42   124599.13   1986.33 o 
   3   1   8     9136.43    10404.04    170.14 o 
   4   1   8       92.29       27.73     15.99 o 
   5   1   8     3600.21     3473.84     70.79 o 
   6   1   8    57153.14    52444.00    687.64 o 
   7   1   8    10041.19     9637.97    151.78 o 
   8   1   8     2266.22     2254.72     53.32 o 
   9   1   8       42.79       58.78     22.45 o 
  10   1   8     8086.11     8361.33    155.29 o 
  11   1   8      715.64      644.32     45.10 o 
  12   1   8      713.00      675.67     48.65 o 
  13   1   8      869.47      780.22     64.56 o 
  14   1   8     6182.50     5997.53    161.92 o 
  15   1   8      311.63      327.57     96.63 o 
  16   1   8      222.45      120.78     83.66 o 
  17   1   8       10.25      -16.99     65.53 o 
   0   2   8   114040.01   106507.02   2089.82 o 
   1   2   8     6567.61     7085.00    104.04 o 
   2   2   8      343.82      539.32     31.29 o 
   3   2   8     4844.04     5441.48     94.21 o 
   4   2   8    66445.44    63957.61    896.52 o 
   5   2   8       69.05      106.66     19.33 o 
   6   2   8     1634.56     1675.29     44.82 o 
   7   2   8       11.35       26.14     20.73 o 
   8   2   8    35980.25    34112.70    493.93 o 
   9   2   8      659.68      677.58     35.06 o 
  10   2   8     1490.44     1558.81     56.85 o 
  11   2   8      521.32      581.05     43.20 o 
  12   2   8     6206.41     6302.20    144.98 o 
  13   2   8       16.08       38.00     46.13 o 
  14   2   8      991.01     1090.61     73.93 o 
  15   2   8        1.56       72.68     61.91 o 
  16   2   8     2885.09     2863.88    118.87 o 
  17   2   8      123.03      203.30     74.30 o 
   1   3   8      918.26      899.73     31.29 o 
   2   3   8    61741.94    58637.64    858.03 o 
   3   3   8      902.83      869.48     36.19 o 
   4   3   8    17135.59    16185.68    240.60 o 
   5   3   8        2.71       46.57     18.82 o 
   6   3   8    30002.90    28411.68    434.32 o 
   7   3   8     5128.58     4866.61     99.82 o 
   8   3   8     2678.45     2648.01     63.04 o 
   9   3   8      505.15      478.56     31.88 o 
  10   3   8    13258.13    13349.64    228.57 o 
  11   3   8      145.01      130.39     35.59 o 
  12   3   8     1702.06     1680.47     77.53 o 
  13   3   8      388.24      358.33     55.15 o 
  14   3   8     4556.95     4491.48    138.03 o 
  15   3   8        3.02       34.45     54.71 o 
  16   3   8      332.45      414.86     76.88 o 
  17   3   8       15.98        0.40     84.06 o 
   0   4   8    27375.12    27689.79    517.85 o 
   1   4   8      652.16      552.01     25.98 o 
   2   4   8      308.20      327.30     23.04 o 
   3   4   8     3159.49     2902.94     62.89 o 
   4   4   8    54513.19    50358.12    711.11 o 
   5   4   8      259.29      362.47     24.19 o 
   6   4   8    11171.59    10394.23    182.05 o 
   7   4   8      102.61       97.53     24.39 o 
   8   4   8    19169.35    18746.96    284.95 o 
   9   4   8        0.88      -13.72     25.42 o 
  10   4   8     6592.15     6479.75    123.51 o 
  11   4   8      133.94       93.86     36.74 o 
  12   4   8     3996.63     4017.94    108.40 o 
  13   4   8      256.89      264.32     51.64 o 
  14   4   8        7.34      -40.10     66.54 o 
  15   4   8      218.56      223.90     66.26 o 
  16   4   8      850.99     1006.45     92.51 o 
  17   4   8       65.23      -14.06     75.18 o 
   1   5   8      941.47      839.30     23.74 o 
   2   5   8    10528.17    10533.02    170.53 o 
   3   5   8     1673.42     1738.95     47.14 o 
   4   5   8    13494.93    13015.50    205.58 o 
   5   5   8      348.02      331.59     24.63 o 
   6   5   8     5830.32     6280.80    116.67 o 
   7   5   8      624.29      576.94     35.20 o 
   8   5   8     2374.11     2444.05     66.32 o 
   9   5   8     1053.19     1107.99     45.30 o 
  10   5   8    12306.81    12600.21    232.95 o 
  11   5   8       13.25       76.17     37.67 o 
  12   5   8      899.65      888.27     61.75 o 
  13   5   8      234.54      327.35     58.45 o 
  14   5   8      552.10      645.06     69.53 o 
  15   5   8       66.21      -16.09     60.34 o 
  16   5   8        3.16        4.57     69.23 o 
   0   6   8      455.74      384.01     37.94 o 
   1   6   8     1771.95     1631.18     43.52 o 
   2   6   8        0.07       52.54     19.60 o 
   3   6   8       55.18       -9.05     19.86 o 
   4   6   8     1968.89     1925.60     47.33 o 
   5   6   8      162.26      128.47     21.87 o 
   6   6   8     2866.14     2805.33     65.01 o 
   7   6   8     1079.82     1114.12     44.64 o 
   8   6   8      206.75      178.98     32.68 o 
   9   6   8      572.29      604.16     43.59 o 
  10   6   8      673.71      668.40     51.52 o 
  11   6   8      200.29      232.22     64.89 o 
  12   6   8       25.00      106.48     49.15 o 
  13   6   8       72.36       47.29     55.64 o 
  14   6   8      513.51      719.56     87.93 o 
  15   6   8       12.94       37.18     67.53 o 
  16   6   8       25.99      -25.84     91.06 o 
   1   7   8      850.73      834.69     37.45 o 
   2   7   8      518.79      588.76     40.31 o 
   3   7   8     3699.47     3684.59     94.36 o 
   4   7   8        1.77       17.90     29.90 o 
   5   7   8     1085.93     1105.51     48.52 o 
   6   7   8     3732.47     3622.95     83.66 o 
   7   7   8       16.07      -10.38     29.80 o 
   8   7   8     2890.22     3071.74     79.31 o 
   9   7   8       52.95      141.06     43.16 o 
  10   7   8     2480.95     2296.11     86.18 o 
  11   7   8      664.43      774.11     64.02 o 
  12   7   8      199.80      125.81     57.85 o 
  13   7   8        3.69       50.68     62.97 o 
  14   7   8      639.25      788.96     96.90 o 
  15   7   8        5.58      -39.81     76.03 o 
   0   8   8     2017.02     2034.02    143.73 o 
   1   8   8       97.98       46.94     29.96 o 
   2   8   8     1941.66     2060.57     70.01 o 
   3   8   8       33.07       20.48     45.64 o 
   4   8   8     6492.07     6908.10    155.53 o 
   5   8   8        0.60       -0.74     34.88 o 
   6   8   8       31.88       22.48     45.92 o 
   7   8   8      107.17       83.97     42.53 o 
   8   8   8     3109.73     3140.98     96.95 o 
   9   8   8      217.91      245.38     50.43 o 
  10   8   8       89.78      248.71     54.95 o 
  11   8   8       39.13      -70.16     70.16 o 
  12   8   8     6049.89     6123.78    189.78 o 
  13   8   8       28.29        2.11     76.39 o 
  14   8   8        0.67      -62.80     81.22 o 
   1   9   8     3354.14     3393.69    103.85 o 
   2   9   8      589.96      726.59     57.62 o 
   3   9   8      146.44      151.29     39.05 o 
   4   9   8     1007.05      979.37     62.18 o 
   5   9   8      276.24      172.31     41.09 o 
   6   9   8     5392.83     5454.28    133.93 o 
   7   9   8       76.65      148.49     45.36 o 
   8   9   8       80.24      111.66     46.02 o 
   9   9   8      459.07      526.37     62.52 o 
  10   9   8     8554.77     8858.80    210.64 o 
  11   9   8      396.34      448.73     76.98 o 
  12   9   8      101.25       18.38     69.19 o 
  13   9   8        6.69      -42.37     78.12 o 
  14   9   8     1180.25     1313.42    124.87 o 
   0  10   8     4737.76     4546.74    231.01 o 
   1  10   8       34.19       17.18     40.57 o 
   2  10   8      291.14      309.01     51.53 o 
   3  10   8      802.40      885.13     68.05 o 
   4  10   8     7244.77     7317.90    176.42 o 
   5  10   8      667.90      587.24     55.34 o 
   6  10   8      138.54      141.78     47.78 o 
   7  10   8       40.07       36.10     45.84 o 
   8  10   8     6130.32     6150.66    157.77 o 
   9  10   8      115.34      196.37     57.52 o 
  10  10   8        0.41      -65.17     65.17 o 
  11  10   8      295.42      362.13     81.82 o 
  12  10   8     2630.95     2447.02    147.88 o 
  13  10   8      180.42      115.73    101.27 o 
   1  11   8     1189.60     1208.30     72.33 o 
   2  11   8    12344.01    12219.41    261.39 o 
   3  11   8     1302.48     1294.89     75.08 o 
   4  11   8        3.12       -7.30     50.33 o 
   5  11   8      141.54      136.80     56.46 o 
   6  11   8     7732.30     6935.12    189.38 o 
   7  11   8      469.03      488.10     66.73 o 
   8  11   8      361.59      425.74     67.53 o 
   9  11   8      293.50      412.38     74.80 o 
  10  11   8     6607.19     6663.33    184.40 o 
  11  11   8      560.65      453.01     87.48 o 
  12  11   8       12.36      -37.64     90.31 o 
   0  12   8    11006.26    10586.67    338.79 o 
   1  12   8       85.33      146.20     58.73 o 
   2  12   8       70.92      137.62     56.74 o 
   3  12   8       23.12       -4.48     50.70 o 
   4  12   8     9538.44     9841.67    228.28 o 
   5  12   8     1210.04     1181.87     81.48 o 
   6  12   8        1.14      -12.81     62.50 o 
   7  12   8      363.57      323.93     66.50 o 
   8  12   8     5292.50     5105.08    167.76 o 
   9  12   8      348.91      346.38     75.49 o 
  10  12   8       45.37      -23.95     74.98 o 
   1  13   8      190.59      182.67     66.52 o 
   2  13   8    12871.77    12529.25    278.91 o 
   3  13   8        0.13        3.21     97.76 o 
   4  13   8      503.48      464.56     75.19 o 
   5  13   8      169.24      151.66     64.80 o 
   6  13   8     7750.65     7972.83    205.98 o 
   7  13   8       79.74      143.12     80.38 o 
   8  13   8       11.47       46.64     76.27 o 
   0  14   8    15224.37    16382.63    667.60 o 
   1  14   8       38.23      166.48     70.73 o 
   2  14   8      243.30      296.65     69.75 o 
   3  14   8        0.47       95.70     68.85 o 
   4  14   8    10558.96     9983.54    243.57 o 
   5  14   8       37.42      171.76     85.08 o 
   6  14   8       58.98       52.91     86.48 o 
   1  15   8      105.51      -89.74     89.74 o 
   2  15   8     8843.55     8847.05    266.61 o 
   1   1   9        0.59       11.46     18.70 o 
   2   1   9    13521.84    12503.63    207.28 o 
   3   1   9     3344.03     3307.08     68.60 o 
   4   1   9     3784.83     3633.61     70.39 o 
   5   1   9       29.89       47.48     19.85 o 
   6   1   9    14059.20    13153.29    190.31 o 
   7   1   9       46.37       51.72     21.62 o 
   8   1   9       56.90       87.69     23.75 o 
   9   1   9      295.04      227.77     27.64 o 
  10   1   9     1138.23     1143.08     50.90 o 
  11   1   9      903.01      901.63     51.20 o 
  12   1   9       12.65      -33.80     33.80 o 
  13   1   9       60.88       57.64     48.76 o 
  14   1   9      553.77      727.65     72.47 o 
  15   1   9      122.47      158.52     69.74 o 
  16   1   9      216.24      353.45     71.16 o 
  17   1   9       10.73       48.95     73.86 o 
   0   2   9    26554.22    22477.47    690.99 o 
   1   2   9     3154.44     3822.53     64.00 o 
   2   2   9     9781.09     9105.25    142.11 o 
   3   2   9    10278.66    10403.76    156.02 o 
   4   2   9     9804.41    10080.10    158.89 o 
   5   2   9     4212.97     4156.52     79.06 o 
   6   2   9       39.80      -21.36     26.27 o 
   7   2   9       37.85       28.00     22.68 o 
   8   2   9     2547.77     2664.68     61.64 o 
   9   2   9     1199.98     1297.06     44.72 o 
  10   2   9      610.80      573.24     42.05 o 
  11   2   9      416.94      336.50     39.12 o 
  12   2   9     3271.19     3184.19     96.41 o 
  13   2   9      291.57      242.08     52.86 o 
  14   2   9     1657.22     1993.53    100.76 o 
  15   2   9       16.19      -13.50     56.41 o 
  16   2   9      244.72      243.76     71.61 o 
  17   2   9      327.34      492.50     84.00 o 
   1   3   9       73.97       81.91     20.36 o 
   2   3   9    67202.77    65051.24   1154.60 o 
   3   3   9      799.97      970.44     36.08 o 
   4   3   9    15964.00    15359.19    231.85 o 
   5   3   9       95.05      151.72     24.50 o 
   6   3   9    25099.98    23204.64    342.68 o 
   7   3   9      228.07      320.10     27.20 o 
   8   3   9       72.32       49.58     24.99 o 
   9   3   9     5323.71     5229.50     98.68 o 
  10   3   9     2456.34     2485.76     80.97 o 
  11   3   9      829.28      830.54     50.66 o 
  12   3   9      371.21      247.15     48.91 o 
  13   3   9      680.90      765.11     65.23 o 
  14   3   9     6720.45     6675.01    189.75 o 
  15   3   9      176.92      184.75     66.98 o 
  16   3   9      755.94      672.38     84.03 o 
   0   4   9    62211.34    61027.66   1119.19 o 
   1   4   9       21.19       15.02     20.57 o 
   2   4   9      110.68      180.22     23.51 o 
   3   4   9      636.66      697.30     32.54 o 
   4   4   9    22669.95    22968.97    353.54 o 
   5   4   9        4.09       45.23     19.52 o 
   6   4   9      974.48     1044.66     38.65 o 
   7   4   9      291.22      314.35     28.38 o 
   8   4   9    17860.94    17819.88    273.52 o 
   9   4   9      479.74      509.93     45.19 o 
  10   4   9       69.41      119.05     34.58 o 
  11   4   9       32.25       17.70     40.66 o 
  12   4   9     7873.15     7854.28    189.29 o 
  13   4   9       66.60       37.97     51.82 o 
  14   4   9      264.74      124.24     68.89 o 
  15   4   9      764.34      792.20     82.41 o 
  16   4   9     2367.85     2312.27    121.83 o 
   1   5   9      127.13       84.97     19.14 o 
   2   5   9     4438.88     5029.19     95.19 o 
   3   5   9      732.80      680.78     32.24 o 
   4   5   9       52.59       49.26     21.99 o 
   5   5   9      316.05      296.58     23.73 o 
   6   5   9    10789.63    10923.50    176.71 o 
   7   5   9       31.36        0.15     23.12 o 
   8   5   9        4.05      -22.16     27.25 o 
   9   5   9     1587.84     1581.37     57.87 o 
  10   5   9     9656.57     9563.12    178.69 o 
  11   5   9        3.53       15.03     40.41 o 
  12   5   9        7.40       69.54     45.18 o 
  13   5   9     1105.89     1079.23     76.98 o 
  14   5   9     5626.29     5204.85    169.34 o 
  15   5   9       21.60      -67.57     67.57 o 
  16   5   9       52.87       45.41     75.84 o 
   0   6   9    10263.40    11552.66    283.03 o 
   1   6   9       12.92       23.57     25.31 o 
   2   6   9      145.77      245.61     26.21 o 
   3   6   9       28.89       64.19     21.47 o 
   4   6   9    25665.75    25470.46    411.48 o 
   5   6   9      169.83      154.34     27.84 o 
   6   6   9      796.20      804.12     42.50 o 
   7   6   9     2141.88     2153.62     63.12 o 
   8   6   9    27910.90    27135.02    423.65 o 
   9   6   9       60.43       36.34     34.85 o 
  10   6   9      588.53      535.80     48.84 o 
  11   6   9     1797.83     1937.26     78.91 o 
  12   6   9    14449.94    14132.16    283.79 o 
  13   6   9      144.00       76.93     67.08 o 
  14   6   9      518.72      703.83     86.19 o 
  15   6   9      353.32      294.77     79.93 o 
   1   7   9      591.70      665.99     44.34 o 
   2   7   9    14658.32    14402.71    264.22 o 
   3   7   9       18.40      -33.54     33.54 o 
   4   7   9     4371.00     4327.97    107.06 o 
   5   7   9     1907.63     1923.07     70.25 o 
   6   7   9    22741.26    22386.51    373.75 o 
   7   7   9       19.29      -10.12     30.55 o 
   8   7   9       50.59        5.07     34.52 o 
   9   7   9      115.15      199.70     47.39 o 
  10   7   9    27836.59    29255.67    513.84 o 
  11   7   9        2.92       32.33     50.01 o 
  12   7   9       21.65       32.58     55.76 o 
  13   7   9      973.73      994.75     89.06 o 
  14   7   9     6173.32     6312.01    237.69 o 
  15   7   9      177.49       46.49    120.36 o 
   0   8   9     8992.39     9386.09    333.58 o 
   1   8   9       37.18      -20.62     33.78 o 
   2   8   9     1513.95     1467.40     60.05 o 
   3   8   9       30.29      100.76     38.86 o 
   4   8   9    13767.76    14639.56    273.83 o 
   5   8   9        1.65       20.78     50.68 o 
   6   8   9      231.03      355.64     46.02 o 
   7   8   9     2555.17     2667.35     88.34 o 
   8   8   9     9379.00     9423.25    208.31 o 
   9   8   9       20.03       83.58     48.56 o 
  10   8   9      356.28      362.12     78.46 o 
  11   8   9     1638.54     1812.96     99.14 o 
  12   8   9     6026.19     5802.54    185.01 o 
  13   8   9      663.32      699.03     96.09 o 
  14   8   9       71.40       68.45     95.85 o 
   1   9   9     3232.37     3284.06    104.00 o 
   2   9   9    31020.19    29882.52    550.56 o 
   3   9   9       20.29       -9.57     41.01 o 
   4   9   9       33.47       87.90     44.83 o 
   5   9   9      703.66      802.04     56.44 o 
   6   9   9    13593.66    13367.36    261.08 o 
   7   9   9     1553.39     1528.34     73.65 o 
   8   9   9      356.62      425.55     57.66 o 
   9   9   9      311.34      424.13     61.98 o 
  10   9   9    10471.73    11345.95    255.54 o 
  11   9   9      167.31       49.73     96.10 o 
  12   9   9       31.37       14.35     69.81 o 
  13   9   9       14.98      -77.72     77.72 o 
   0  10   9     8700.83     8723.01    321.84 o 
   1  10   9        7.03      -44.87     44.87 o 
   2  10   9       70.34       50.96     50.68 o 
   3  10   9      108.27       58.89     46.87 o 
   4  10   9    12517.79    12380.40    263.58 o 
   5  10   9       71.81      112.46     50.34 o 
   6  10   9      859.74      792.38     67.76 o 
   7  10   9      946.18      809.22     67.59 o 
   8  10   9     4370.26     4284.72    124.90 o 
   9  10   9        6.37      -19.14     54.56 o 
  10  10   9      106.87       74.94     64.19 o 
  11  10   9      376.98      449.31     85.65 o 
  12  10   9     2464.79     2572.26    157.25 o 
   1  11   9        0.31       16.14     45.89 o 
   2  11   9      924.69      902.30     69.43 o 
   3  11   9      254.32      257.18     57.48 o 
   4  11   9      726.73      798.79     68.46 o 
   5  11   9        5.36        0.95     51.02 o 
   6  11   9      733.05      737.47     69.50 o 
   7  11   9      336.97      427.01     68.82 o 
   8  11   9      100.23       78.98     59.06 o 
   9  11   9      350.37      393.99     76.32 o 
  10  11   9      215.24      139.62     73.66 o 
  11  11   9       14.66      -98.11     98.11 o 
   0  12   9      950.09     1017.89    105.47 o 
   1  12   9     1194.69     1228.11     80.67 o 
   2  12   9        6.73       96.02     59.51 o 
   3  12   9        2.49       -7.60     65.92 o 
   4  12   9       15.51      -51.88     51.88 o 
   5  12   9      477.89      366.66     67.30 o 
   6  12   9      923.03     1079.12     84.42 o 
   7  12   9      155.24       97.50     64.61 o 
   8  12   9       41.47      -24.71     73.55 o 
   9  12   9      330.75      366.55     81.66 o 
  10  12   9      379.51      406.90     87.03 o 
   1  13   9      444.47      357.43     66.92 o 
   2  13   9      666.67      970.00     83.19 o 
   3  13   9     1349.13     1354.34     91.99 o 
   4  13   9     1295.88     1491.72     95.81 o 
   5  13   9      128.39       -6.99     67.63 o 
   6  13   9      223.80      244.15     72.60 o 
   7  13   9      780.41     1044.24     89.90 o 
   8  13   9        2.63       73.78     76.51 o 
   0  14   9     1224.46     1175.14    129.65 o 
   1  14   9       89.46       98.84     65.92 o 
   2  14   9        2.42       11.67     67.67 o 
   3  14   9       48.96      185.69     74.43 o 
   4  14   9     2256.94     2452.27    164.18 o 
   5  14   9        0.81      -65.99     65.99 o 
   0   0  10    39607.86    34983.56    998.84 o 
   1   0  10      553.00      608.94     38.21 o 
   2   0  10       12.48       49.28     25.06 o 
   3   0  10       58.87       59.90     29.14 o 
   4   0  10     8893.97     9069.02    305.56 o 
   5   0  10     8580.53     8622.92    201.59 o 
   6   0  10    12564.21    11501.35    241.33 o 
   7   0  10      109.27      106.85     36.78 o 
   8   0  10     7406.26     7557.29    294.63 o 
   9   0  10     3479.07     3597.65    112.08 o 
  10   0  10     1519.42     1503.26     87.57 o 
  11   0  10      349.71      371.31     60.78 o 
  12   0  10     7808.53     7946.81    234.91 o 
  13   0  10      758.31      731.69    173.57 o 
  14   0  10      384.03      394.65     86.26 o 
  15   0  10      377.66      392.02    100.53 o 
  16   0  10     2457.61     2350.39    183.90 o 
  17   0  10       91.16       74.88    116.15 o 
   1   1  10    12415.08    12038.80    184.77 o 
   2   1  10    18371.12    18891.64    331.65 o 
   3   1  10    19567.88    18701.41    303.69 o 
   4   1  10     6917.22     6413.11    109.91 o 
   5   1  10     6400.02     6935.35    118.70 o 
   6   1  10    18330.84    16774.29    266.92 o 
   7   1  10    11207.76    11634.53    180.25 o 
   8   1  10       31.13       12.08     23.12 o 
   9   1  10     2479.58     2503.60     64.59 o 
  10   1  10     5046.03     5086.13    111.37 o 
  11   1  10     3341.07     3561.61    100.61 o 
  12   1  10      357.79      394.01     46.70 o 
  13   1  10     1338.95     1558.79     81.73 o 
  14   1  10     7378.89     7224.37    186.05 o 
  15   1  10      134.98       75.40     59.76 o 
  16   1  10       99.30       16.97     67.32 o 
   0   2  10    39111.98    36521.79    809.57 o 
   1   2  10    35441.07    33940.12    551.37 o 
   2   2  10      883.82      890.40     30.12 o 
   3   2  10    10811.72    10487.89    172.50 o 
   4   2  10    25963.15    26136.31    381.59 o 
   5   2  10    22356.44    22259.19    343.19 o 
   6   2  10     1119.39     1120.66     39.70 o 
   7   2  10     2686.47     2680.32     69.46 o 
   8   2  10    14357.92    13944.55    221.97 o 
   9   2  10     5329.15     5396.72    101.72 o 
  10   2  10       49.54       39.00     34.31 o 
  11   2  10      500.78      516.19     45.52 o 
  12   2  10     8773.97     8649.34    177.04 o 
  13   2  10     4187.06     4300.72    130.94 o 
  14   2  10      573.39      589.23     73.03 o 
  15   2  10      494.10      427.79     81.20 o 
  16   2  10     3144.85     3069.61    148.92 o 
   1   3  10    18847.95    18724.83    367.46 o 
   2   3  10    17029.88    16920.91    265.84 o 
   3   3  10     2426.30     2337.28     57.97 o 
   4   3  10       15.22      -13.72     17.20 o 
   5   3  10     1684.91     1747.29     48.71 o 
   6   3  10    12950.91    12954.36    212.79 o 
   7   3  10    13011.07    12733.62    211.26 o 
   8   3  10       12.06      -23.26     23.26 o 
   9   3  10       93.24       46.33     30.11 o 
  10   3  10    12580.93    12877.49    238.09 o 
  11   3  10     2295.86     2354.02     75.89 o 
  12   3  10        2.97       -3.58     48.39 o 
  13   3  10      613.54      535.93     65.36 o 
  14   3  10     2195.17     2106.82    112.52 o 
  15   3  10      611.85      696.29     89.87 o 
  16   3  10      160.36       40.73     70.09 o 
   0   4  10      666.06      474.51     28.31 o 
   1   4  10    21196.77    19881.09    324.14 o 
   2   4  10      150.78      211.17     24.59 o 
   3   4  10     4762.04     4560.59     96.35 o 
   4   4  10     8818.22     8300.88    145.92 o 
   5   4  10    13259.32    13212.27    206.57 o 
   6   4  10     1918.67     1817.76     50.98 o 
   7   4  10     4101.45     4234.28     86.32 o 
   8   4  10     8868.99     9344.75    174.06 o 
   9   4  10     1790.08     1861.85     68.78 o 
  10   4  10      286.63      302.16     43.96 o 
  11   4  10      282.58      258.27     47.49 o 
  12   4  10     6029.73     5908.05    141.12 o 
  13   4  10     1174.29     1288.04     83.38 o 
  14   4  10      145.13      236.99     83.45 o 
  15   4  10       10.02       59.39     72.47 o 
  16   4  10     2836.76     3420.04    157.99 o 
   1   5  10     4658.24     4885.89     93.32 o 
   2   5  10     1258.98     1310.74     50.60 o 
   3   5  10     3753.93     3874.04     81.89 o 
   4   5  10     2714.96     2605.45     64.83 o 
   5   5  10      574.90      582.87     36.76 o 
   6   5  10      748.34      773.99     40.62 o 
   7   5  10     4763.12     4747.75    104.98 o 
   8   5  10      127.76      171.70     32.81 o 
   9   5  10        3.68        1.42     35.12 o 
  10   5  10    10293.78    10681.59    208.58 o 
  11   5  10      285.59      265.68     47.19 o 
  12   5  10       23.26      -26.14     51.12 o 
  13   5  10        7.43        1.35     59.09 o 
  14   5  10      855.95     1122.19     87.56 o 
  15   5  10      172.44      159.01     74.25 o 
   0   6  10     6694.51     6456.34    209.58 o 
   1   6  10      126.56      139.41     28.84 o 
   2   6  10      397.45      348.04     36.40 o 
   3   6  10      274.70      318.79     33.36 o 
   4   6  10        5.03       41.48     26.76 o 
   5   6  10        0.87      -14.57     27.34 o 
   6   6  10      126.91      125.98     32.72 o 
   7   6  10      202.06      166.82     33.04 o 
   8   6  10       83.78       85.09     32.75 o 
   9   6  10       97.36      188.66     42.44 o 
  10   6  10      124.69      145.02     42.46 o 
  11   6  10      464.37      393.42     62.80 o 
  12   6  10       16.25       90.10     57.08 o 
  13   6  10        3.91      -19.68     68.58 o 
  14   6  10      509.98      742.92     88.65 o 
  15   6  10      101.91       -3.48     73.94 o 
   1   7  10      148.80      152.11     38.73 o 
   2   7  10     2347.55     2384.96     82.65 o 
   3   7  10      345.84      346.21     42.29 o 
   4   7  10      545.66      457.91     48.02 o 
   5   7  10       19.40      -31.33     46.69 o 
   6   7  10     2499.00     2511.93     82.91 o 
   7   7  10       75.26       78.29     43.38 o 
   8   7  10     1333.50     1310.37     70.36 o 
   9   7  10      126.15       49.24     63.68 o 
  10   7  10      200.26      176.22     53.99 o 
  11   7  10      166.58      426.33     76.81 o 
  12   7  10       78.94       60.27     78.92 o 
  13   7  10        2.67       28.29     78.16 o 
  14   7  10      305.95      297.60    113.59 o 
   0   8  10      612.90      650.38     76.05 o 
   1   8  10      398.03      403.68     48.33 o 
   2   8  10      266.45      288.83     45.21 o 
   3   8  10     1245.44     1279.07     67.54 o 
   4   8  10     1885.80     2022.33     82.21 o 
   5   8  10      923.66     1056.07     59.98 o 
   6   8  10     4852.94     4738.53    122.51 o 
   7   8  10     1247.97     1211.89     65.20 o 
   8   8  10     4852.91     5046.52    132.00 o 
   9   8  10     1902.27     2012.75     92.05 o 
  10   8  10      989.84     1000.45     76.66 o 
  11   8  10      472.63      383.56     73.87 o 
  12   8  10     1787.60     1623.95    109.61 o 
  13   8  10       45.67       61.43     84.01 o 
  14   8  10       17.16      -72.11     84.63 o 
   1   9  10     3475.57     3549.89    116.47 o 
   2   9  10     5792.73     6166.86    179.63 o 
   3   9  10      818.23      894.82     68.83 o 
   4   9  10     3481.55     3363.82    110.02 o 
   5   9  10     1879.67     1846.14     84.55 o 
   6   9  10     5795.48     5395.17    146.70 o 
   7   9  10       25.83        3.89     59.69 o 
   8   9  10       61.25        3.06     46.55 o 
   9   9  10      339.48      314.25     66.30 o 
  10   9  10     4473.62     4911.45    148.70 o 
  11   9  10      396.35      384.40     78.23 o 
  12   9  10      191.95      194.73     78.56 o 
  13   9  10      270.30       -5.83     87.51 o 
   0  10  10     1695.41     1584.90    114.10 o 
   1  10  10      297.81      257.99     59.40 o 
   2  10  10      128.68       88.53     46.66 o 
   3  10  10      544.86      393.32     61.58 o 
   4  10  10     7088.29     7319.58    180.88 o 
   5  10  10       40.92      -17.31     54.38 o 
   6  10  10      258.86      311.90     62.76 o 
   7  10  10      593.83      356.94     87.91 o 
   8  10  10     3300.94     3167.92    117.38 o 
   9  10  10      169.27      119.87     69.88 o 
  10  10  10       38.85       70.88     66.45 o 
  11  10  10      271.18      122.41     88.28 o 
  12  10  10     1465.39     1132.09    183.72 o 
   1  11  10     1592.21     1723.15     88.20 o 
   2  11  10     5422.93     5587.30    159.54 o 
   3  11  10      873.49      826.22     71.88 o 
   4  11  10       55.68       13.73     53.00 o 
   5  11  10     2359.14     2269.55    101.11 o 
   6  11  10     1929.52     1886.47     95.26 o 
   7  11  10      398.19      300.97     75.94 o 
   8  11  10      195.31      220.86     68.09 o 
   9  11  10     1511.26     1451.85    110.02 o 
  10  11  10     3264.70     3450.66    156.78 o 
  11  11  10      355.17      342.29    102.98 o 
   0  12  10     8882.35     8005.04    284.77 o 
   1  12  10     1000.15     1001.09     86.15 o 
   2  12  10      530.99      594.52     71.29 o 
   3  12  10     1336.31     1147.63     82.96 o 
   4  12  10     6579.09     6702.65    193.48 o 
   5  12  10     1472.02     1437.96     91.22 o 
   6  12  10       53.14       84.09     63.17 o 
   7  12  10     1018.57      942.62     85.94 o 
   8  12  10     2962.38     2878.14    134.38 o 
   9  12  10     1396.50     1382.17    108.69 o 
   1  13  10      275.77      260.09     72.88 o 
   2  13  10     6304.73     6334.18    201.85 o 
   3  13  10     4112.62     3789.20    136.88 o 
   4  13  10        2.09      -62.97     62.97 o 
   5  13  10      627.77      514.08     77.44 o 
   6  13  10     4343.44     4147.65    148.12 o 
   7  13  10     1214.10     1169.18     96.39 o 
   0  14  10     9256.60     9590.09    340.30 o 
   1  14  10     2584.52     2585.59    122.10 o 
   2  14  10       19.32      -64.87     64.87 o 
   3  14  10     3676.24     3522.51    141.55 o 
   4  14  10     5266.84     5184.77    186.79 o 
   1   1  11      846.41      799.58     33.03 o 
   2   1  11     2366.14     2514.13     56.41 o 
   3   1  11     2263.80     2317.17     73.74 o 
   4   1  11      295.90      286.96     28.59 o 
   5   1  11        2.00       17.33     25.32 o 
   6   1  11     1143.17     1064.02     44.65 o 
   7   1  11     6418.67     6369.81    108.70 o 
   8   1  11      770.58      700.44     41.45 o 
   9   1  11      634.73      668.80     39.87 o 
  10   1  11      200.55      251.40     39.83 o 
  11   1  11     1840.16     1839.72     75.33 o 
  12   1  11      322.20      332.53     52.25 o 
  13   1  11      736.22      654.30     65.63 o 
  14   1  11      625.98      583.08     72.25 o 
  15   1  11       35.80       25.63     62.71 o 
  16   1  11      257.20      210.26     81.85 o 
   0   2  11    76339.20    68893.20   1369.15 o 
   1   2  11     4654.56     4687.83     82.24 o 
   2   2  11       19.19       -5.87     16.57 o 
   3   2  11     1559.27     1790.66     45.13 o 
   4   2  11    10056.61     9872.24    159.31 o 
   5   2  11     6471.65     6416.04    113.38 o 
   6   2  11        1.07       12.02     23.77 o 
   7   2  11      814.75      715.58     39.40 o 
   8   2  11     4902.10     4827.40     94.23 o 
   9   2  11     6886.83     7164.18    133.49 o 
  10   2  11      445.69      439.77     43.93 o 
  11   2  11      721.06      727.98     52.31 o 
  12   2  11      419.90      531.46     55.65 o 
  13   2  11     3699.11     3774.66    144.05 o 
  14   2  11     2113.73     2402.26    112.18 o 
  15   2  11      563.69      511.80     78.31 o 
  16   2  11      101.44      103.95     78.59 o 
   1   3  11     4373.17     4763.28     81.97 o 
   2   3  11     5689.99     5682.10    107.42 o 
   3   3  11    18490.80    18034.77    407.40 o 
   4   3  11     2776.61     2648.56     59.60 o 
   5   3  11     3629.24     3597.16    100.81 o 
   6   3  11     9004.39     8931.06    159.40 o 
   7   3  11    19741.10    19054.03    290.52 o 
   8   3  11      761.71      713.47     44.58 o 
   9   3  11     4531.67     4406.48    101.80 o 
  10   3  11      309.44      263.12     47.54 o 
  11   3  11     3510.12     3681.40    104.80 o 
  12   3  11        5.32       -7.83     44.93 o 
  13   3  11     1065.26     1191.47     82.30 o 
  14   3  11      827.03      811.62     82.18 o 
  15   3  11      851.56      793.20     92.53 o 
  16   3  11      508.08      429.10     90.17 o 
   0   4  11    19892.42    19277.31    442.16 o 
   1   4  11    10578.86    10687.62    179.03 o 
   2   4  11     3902.44     4167.26    117.38 o 
   3   4  11    10119.38    10980.69    189.76 o 
   4   4  11     7739.86     8201.70    154.24 o 
   5   4  11     5579.60     5579.27    110.35 o 
   6   4  11       14.48       34.45     27.60 o 
   7   4  11     6416.27     6563.79    127.75 o 
   8   4  11      476.98      497.67     43.07 o 
   9   4  11     2586.31     2798.12     86.27 o 
  10   4  11      632.07      559.17     49.88 o 
  11   4  11     1852.29     1778.55     75.00 o 
  12   4  11     1001.74     1150.00     67.96 o 
  13   4  11     2774.15     2937.56    126.77 o 
  14   4  11      527.90      523.50     74.24 o 
  15   4  11      586.41      681.86     86.94 o 
   1   5  11     6564.09     6707.89    122.10 o 
   2   5  11    13914.49    13948.40    238.17 o 
   3   5  11     3866.18     4123.26     87.39 o 
   4   5  11      208.17      197.19     28.32 o 
   5   5  11     5163.35     5311.20    107.59 o 
   6   5  11    11176.32    11537.88    198.50 o 
   7   5  11     3292.70     3157.84     79.97 o 
   8   5  11      956.77     1018.36     52.59 o 
   9   5  11     3007.35     2978.18     86.90 o 
  10   5  11     6370.59     6292.67    149.50 o 
  11   5  11     1950.96     1904.88     78.64 o 
  12   5  11        1.93       58.09     53.24 o 
  13   5  11     2071.77     2192.88    104.25 o 
  14   5  11     1330.06     1365.14    102.92 o 
  15   5  11      970.72     1023.22    107.55 o 
   0   6  11     1140.08     1527.19     94.01 o 
   1   6  11    10951.41    11360.91    232.83 o 
   2   6  11       75.19       80.39     51.57 o 
   3   6  11    12527.66    12809.51    241.98 o 
   4   6  11     7067.47     7158.93    162.39 o 
   5   6  11     5221.50     5348.11    124.35 o 
   6   6  11     2887.82     2815.11     84.59 o 
   7   6  11     6780.69     6792.61    142.10 o 
   8   6  11     5345.79     5421.87    123.33 o 
   9   6  11     3588.33     3564.96    104.51 o 
  10   6  11      696.59      706.77     64.72 o 
  11   6  11     2582.20     2391.63     96.15 o 
  12   6  11     1536.91     1479.53     89.87 o 
  13   6  11     2297.21     2097.15    126.83 o 
  14   6  11        2.34        7.92    122.61 o 
  15   6  11     1406.86     1559.99    131.18 o 
   1   7  11    13526.42    13373.51    269.91 o 
   2   7  11     9804.70    10579.10    224.08 o 
   3   7  11    11689.60    11356.21    237.86 o 
   4   7  11     5690.91     5712.17    144.40 o 
   5   7  11    10070.88    10247.23    205.96 o 
   6   7  11     2832.53     2925.13     91.53 o 
   7   7  11     4179.19     3970.40    110.34 o 
   8   7  11      777.10      727.16     57.99 o 
   9   7  11     2879.19     2719.76    102.66 o 
  10   7  11     5610.07     5662.30    182.21 o 
  11   7  11     5067.11     5041.25    192.07 o 
  12   7  11      426.11      478.74     88.69 o 
  13   7  11     1597.07     1407.34    117.79 o 
  14   7  11      581.71      458.45    102.37 o 
   0   8  11     3636.43     3634.50    157.54 o 
   1   8  11     9048.96     9145.93    203.89 o 
   2   8  11       42.04       19.96     40.00 o 
   3   8  11     7185.20     7453.87    176.34 o 
   4   8  11    18794.97    19229.83    373.50 o 
   5   8  11    11172.00    10901.31    235.52 o 
   6   8  11      699.44      819.68     63.89 o 
   7   8  11     4284.41     4424.72    138.12 o 
   8   8  11     6963.34     7297.30    177.76 o 
   9   8  11     5189.75     5165.87    148.30 o 
  10   8  11      230.06      324.43     76.19 o 
  11   8  11      954.13     1082.04     90.39 o 
  12   8  11     2059.71     1815.10    114.70 o 
  13   8  11     1359.32     1393.77    124.95 o 
   1   9  11    13382.99    13634.35    283.14 o 
   2   9  11    13878.83    13861.98    288.23 o 
   3   9  11     6907.37     6796.93    169.36 o 
   4   9  11      848.97      905.01     67.56 o 
   5   9  11     5252.61     5304.60    147.13 o 
   6   9  11     2599.64     2659.15    103.41 o 
   7   9  11     4165.41     4352.74    132.72 o 
   8   9  11     1450.08     1288.16     89.81 o 
   9   9  11     2114.11     2025.79    104.98 o 
  10   9  11     1467.77     1544.33    107.89 o 
  11   9  11     2890.88     2835.96    139.87 o 
  12   9  11     1195.78     1583.02    126.84 o 
   0  10  11     9236.12     9189.66    301.51 o 
   1  10  11     3339.76     3414.63    133.48 o 
   2  10  11        4.90        8.90     51.42 o 
   3  10  11     2074.70     1835.92     88.86 o 
   4  10  11     5117.60     5248.77    149.39 o 
   5  10  11     5860.86     6215.06    166.33 o 
   6  10  11      216.88      206.78     58.77 o 
   7  10  11     1293.45     1181.54     82.29 o 
   8  10  11     1072.71     1108.47     89.29 o 
   9  10  11     3436.88     3477.57    139.06 o 
  10  10  11      411.43      453.34     87.92 o 
  11  10  11      696.04      764.23    111.71 o 
   1  11  11      259.17      237.57     58.90 o 
   2  11  11     6154.44     6089.04    167.74 o 
   3  11  11      348.82      231.46     62.80 o 
   4  11  11       44.87       44.82     55.15 o 
   5  11  11       14.01       17.71     58.00 o 
   6  11  11     1491.70     1564.08     93.07 o 
   7  11  11      781.87      808.25     78.07 o 
   8  11  11      269.23      217.00     73.55 o 
   9  11  11      315.87      272.68     80.06 o 
  10  11  11        6.26       13.90     80.16 o 
   0  12  11      651.22      878.02    111.58 o 
   1  12  11       56.93      -35.48     55.27 o 
   2  12  11      136.18       66.89     59.96 o 
   3  12  11      102.22       -2.83     58.35 o 
   4  12  11        5.83       -4.15     63.63 o 
   5  12  11      107.54       48.67     62.99 o 
   6  12  11       10.59      -60.03     60.03 o 
   7  12  11       33.13       30.38     65.79 o 
   8  12  11       28.13      -72.31     72.31 o 
   1  13  11      131.55      185.32    102.09 o 
   2  13  11      147.98      229.47     76.56 o 
   3  13  11       15.45      101.53     72.03 o 
   4  13  11       23.02      -62.96     62.96 o 
   5  13  11        9.75      -41.23     66.73 o 
   6  13  11       11.26      168.96     74.85 o 
   0  14  11        0.46      231.67    106.67 o 
   1  14  11       51.96      -28.56     69.87 o 
   2  14  11      831.58      968.14     97.38 o 
   0   0  12     9065.30     8556.77    283.16 o 
   1   0  12     8551.40     8187.53    192.40 o 
   2   0  12      749.45      767.60     46.71 o 
   3   0  12     3799.14     3896.51    110.57 o 
   4   0  12      343.54      418.43     41.50 o 
   5   0  12    10011.48    10286.54    229.67 o 
   6   0  12     3480.17     3268.20     98.44 o 
   7   0  12    18152.13    17805.82    361.65 o 
   8   0  12      757.70      804.38     61.67 o 
   9   0  12     7172.38     6949.63    185.06 o 
  10   0  12      376.92      338.74     71.42 o 
  11   0  12    20691.13    20637.66    507.81 o 
  12   0  12      969.06      788.87    115.54 o 
  13   0  12     4239.34     4343.72    221.98 o 
  14   0  12      886.52     1191.17    137.35 o 
  15   0  12     6756.18     6522.38    302.04 o 
  16   0  12      255.84       -5.69    148.29 o 
   1   1  12     1656.26     1876.73     49.76 o 
   2   1  12      278.02      386.30     26.86 o 
   3   1  12     2362.55     2670.14     75.17 o 
   4   1  12     3185.10     2983.24     72.50 o 
   5   1  12     6490.76     6382.02    120.20 o 
   6   1  12     1108.92     1117.25     43.00 o 
   7   1  12    11262.30    10972.58    174.57 o 
   8   1  12      284.04      250.46     33.94 o 
   9   1  12     9393.35     9153.23    162.38 o 
  10   1  12       84.65       26.35     37.11 o 
  11   1  12     5687.40     5284.12    160.04 o 
  12   1  12      416.64      368.60     72.99 o 
  13   1  12     6346.52     6784.25    191.82 o 
  14   1  12       34.19       26.54     81.78 o 
  15   1  12     3552.23     3287.83    171.09 o 
  16   1  12       95.09       88.50     88.69 o 
   0   2  12      104.76      217.97     50.58 o 
   1   2  12     6140.63     6100.34    119.39 o 
   2   2  12     1888.38     1964.66     48.36 o 
   3   2  12    11839.88    12075.83    241.68 o 
   4   2  12      351.93      360.21     27.51 o 
   5   2  12     3525.85     3610.33     76.67 o 
   6   2  12      962.44      926.07     43.85 o 
   7   2  12    11362.68    11378.01    194.86 o 
   8   2  12       89.49       72.42     28.91 o 
   9   2  12     5882.69     5756.87    129.62 o 
  10   2  12       13.91       -9.66     40.26 o 
  11   2  12     7916.92     7967.50    180.35 o 
  12   2  12     1476.40     1465.82     74.16 o 
  13   2  12     3750.93     3799.91    137.38 o 
  14   2  12       62.72       77.30     63.29 o 
  15   2  12     2169.02     2061.97    116.51 o 
  16   2  12      133.30       92.36     93.92 o 
   1   3  12    20304.67    20624.08    428.78 o 
   2   3  12     2204.15     2147.99     70.44 o 
   3   3  12    12146.79    12238.49    211.24 o 
   4   3  12      136.49       96.70     27.10 o 
   5   3  12    22122.64    21102.09    333.27 o 
   6   3  12     1685.44     1703.01     56.46 o 
   7   3  12     1395.70     1470.10     55.51 o 
   8   3  12     1014.49     1112.97     53.66 o 
   9   3  12     8998.49     8823.27    169.21 o 
  10   3  12     4306.49     4331.69    119.97 o 
  11   3  12     3147.15     3295.82     99.86 o 
  12   3  12       40.05       85.16     71.16 o 
  13   3  12     3014.98     2977.81    117.68 o 
  14   3  12      202.52      138.81     70.12 o 
  15   3  12     3424.53     3651.16    148.90 o 
   0   4  12      220.69      251.68     43.12 o 
   1   4  12     2820.50     2871.66     68.14 o 
   2   4  12       81.00      105.48     25.56 o 
   3   4  12     8264.54     8487.21    158.59 o 
   4   4  12     1782.35     1836.61     56.14 o 
   5   4  12     2460.48     2371.78     65.61 o 
   6   4  12     2335.58     2246.90     65.83 o 
   7   4  12     2609.68     2594.60     72.55 o 
   8   4  12     2229.07     2259.63     72.53 o 
   9   4  12     2487.03     2384.60     82.74 o 
  10   4  12       41.03       -4.99     42.52 o 
  11   4  12      339.23      279.19     49.90 o 
  12   4  12      163.73      151.98     54.86 o 
  13   4  12     2225.14     2197.40    104.51 o 
  14   4  12       10.49      -63.30     63.30 o 
  15   4  12      197.46      329.93     83.99 o 
   1   5  12     3472.02     3430.03     82.52 o 
   2   5  12       42.64       58.02     26.66 o 
   3   5  12      709.66      664.27     37.80 o 
   4   5  12      936.52      948.98     53.36 o 
   5   5  12     4011.66     3999.21    100.42 o 
   6   5  12       60.21      115.93     31.70 o 
   7   5  12       18.08       29.12     32.33 o 
   8   5  12      268.93      216.95     38.11 o 
   9   5  12     2990.08     3026.54    100.28 o 
  10   5  12      934.56      962.47     67.16 o 
  11   5  12      952.84      909.57     77.42 o 
  12   5  12      129.26      208.09     58.88 o 
  13   5  12      461.17      369.80     76.93 o 
  14   5  12        0.11       87.08     75.87 o 
  15   5  12      687.07      499.33     91.45 o 
   0   6  12      858.11      937.12     80.61 o 
   1   6  12      347.16      287.42     42.45 o 
   2   6  12       97.22      147.37     46.98 o 
   3   6  12     1242.93     1253.57     64.95 o 
   4   6  12      640.69      588.71     56.57 o 
   5   6  12      602.12      505.18     48.67 o 
   6   6  12        1.27      -27.98     36.16 o 
   7   6  12      850.96      808.41     57.46 o 
   8   6  12        8.57       -8.25     41.41 o 
   9   6  12      206.33      249.31     53.79 o 
  10   6  12       39.66       51.99     56.79 o 
  11   6  12      576.01      552.31     71.86 o 
  12   6  12       15.25      -25.90     64.58 o 
  13   6  12        0.24      -24.77     75.50 o 
  14   6  12       62.66        0.13     89.19 o 
   1   7  12     5797.26     5815.62    146.27 o 
   2   7  12      307.88      244.27     46.69 o 
   3   7  12     5665.28     5950.15    149.43 o 
   4   7  12      847.77      855.10     62.95 o 
   5   7  12     2872.72     3011.22    102.05 o 
   6   7  12     1466.45     1455.17     74.79 o 
   7   7  12     4540.54     4727.67    124.74 o 
   8   7  12        3.79      -24.06     44.33 o 
   9   7  12        4.77       27.13     50.22 o 
  10   7  12       16.09        4.26     57.78 o 
  11   7  12      990.03     1087.81     96.43 o 
  12   7  12       56.68      -71.71     71.71 o 
  13   7  12       29.03      -80.54     80.54 o 
   0   8  12      393.05      464.59     77.50 o 
   1   8  12     4961.23     4890.36    144.43 o 
   2   8  12      267.87      260.78     50.94 o 
   3   8  12     1031.42      999.79     68.39 o 
   4   8  12      302.45      345.40     58.21 o 
   5   8  12     3787.96     3734.34    127.56 o 
   6   8  12     1469.29     1223.41     80.01 o 
   7   8  12       72.12       68.53     51.81 o 
   8   8  12     2423.70     2361.23     99.69 o 
   9   8  12     1419.87     1493.89     94.52 o 
  10   8  12        8.19       51.91     67.83 o 
  11   8  12        2.20       49.67     74.67 o 
  12   8  12       12.11        4.21     82.92 o 
  13   8  12      992.03     1065.84    127.70 o 
   1   9  12     4958.13     5209.65    144.84 o 
   2   9  12      424.52      433.76     59.54 o 
   3   9  12     1544.21     1539.63     82.42 o 
   4   9  12      500.76      572.41     64.02 o 
   5   9  12     3011.38     3062.07    110.90 o 
   6   9  12       67.10       84.71     55.85 o 
   7   9  12      152.15      167.71     58.03 o 
   8   9  12       27.70       51.42     64.06 o 
   9   9  12      346.67      313.42     72.27 o 
  10   9  12      404.57      434.54     86.76 o 
  11   9  12      421.78      210.97    100.93 o 
  12   9  12      256.89      254.86    104.89 o 
   0  10  12      238.99      148.77    174.28 o 
   1  10  12     4861.28     4675.91    139.59 o 
   2  10  12      166.10      228.09     57.55 o 
   3  10  12     7506.41     7292.14    185.07 o 
   4  10  12      614.18      686.33     70.69 o 
   5  10  12     2625.15     2528.68    106.22 o 
   6  10  12      314.33      245.44     62.53 o 
   7  10  12     2752.34     2756.60    120.71 o 
   8  10  12      329.92      259.06    102.47 o 
   9  10  12     1163.07     1617.00    125.86 o 
  10  10  12       24.10       41.14     79.88 o 
  11  10  12      637.40      489.33     99.01 o 
   1  11  12     3144.49     2984.76    116.04 o 
   2  11  12       93.84       77.17     58.06 o 
   3  11  12     3158.70     3251.00    121.57 o 
   4  11  12       34.36       78.51     59.87 o 
   5  11  12     1414.48     1284.65     89.31 o 
   6  11  12        0.49       61.95     91.11 o 
   7  11  12     1367.64     1130.18     90.42 o 
   8  11  12      537.01      603.54     97.03 o 
   9  11  12     1281.07     1262.39    133.33 o 
   0  12  12       35.05       29.55    131.35 o 
   1  12  12     2769.67     2656.99    115.11 o 
   2  12  12       92.41      206.46     72.59 o 
   3  12  12     2825.28     2724.22    127.01 o 
   4  12  12      266.43      340.06     77.10 o 
   5  12  12     3860.76     3743.14    138.23 o 
   6  12  12       30.64      169.25     72.82 o 
   7  12  12     2279.00     2439.53    121.38 o 
   8  12  12       52.21      -27.33     93.47 o 
   1  13  12     2455.51     2105.21    110.76 o 
   2  13  12      885.39      887.17     88.24 o 
   3  13  12     3788.65     3546.52    153.53 o 
   4  13  12       34.09       19.49     69.46 o 
   5  13  12     1335.61     1113.12     96.71 o 
   1   1  13       37.45       57.37     22.47 o 
   2   1  13      488.80      458.30     30.43 o 
   3   1  13     3514.46     3559.49     94.95 o 
   4   1  13      769.82      762.95     35.54 o 
   5   1  13      376.92      440.71     31.63 o 
   6   1  13      965.92      935.53     40.59 o 
   7   1  13     8690.07     8437.58    149.12 o 
   8   1  13       17.82       32.13     29.40 o 
   9   1  13       58.56       27.28     36.00 o 
  10   1  13        1.66       59.23     42.42 o 
  11   1  13      982.86     1091.42     76.82 o 
  12   1  13       33.96        5.45     50.87 o 
  13   1  13       55.00      170.11     63.19 o 
  14   1  13       51.52      180.83     77.29 o 
  15   1  13       84.91      163.06     89.37 o 
   0   2  13     1489.23     1521.94     78.08 o 
   1   2  13     9206.16     9230.37    149.55 o 
   2   2  13        0.55       44.30     26.24 o 
   3   2  13       51.95       24.38     25.71 o 
   4   2  13     1864.83     1949.28     51.90 o 
   5   2  13    12539.56    12767.76    223.80 o 
   6   2  13     1905.05     1893.56     66.92 o 
   7   2  13     2572.07     2616.30     81.08 o 
   8   2  13     2028.93     2049.83     65.09 o 
   9   2  13     9440.91     9394.77    177.49 o 
  10   2  13       17.03       14.43     42.79 o 
  11   2  13     4488.24     4416.42    125.56 o 
  12   2  13      120.99      126.84     52.24 o 
  13   2  13     3347.72     3626.12    148.98 o 
  14   2  13      630.59      578.74     85.60 o 
  15   2  13      477.29      397.65     98.51 o 
   1   3  13     6021.94     6090.67    117.03 o 
   2   3  13     1456.54     1539.93     53.98 o 
   3   3  13    16214.58    16032.56    274.54 o 
   4   3  13       81.60       66.32     30.73 o 
   5   3  13     5029.83     4958.82    104.79 o 
   6   3  13      200.45      161.00     33.04 o 
   7   3  13    16389.83    16742.70    366.51 o 
   8   3  13      690.43      698.26     48.88 o 
   9   3  13      220.15      123.87     39.84 o 
  10   3  13      122.12       71.22     42.35 o 
  11   3  13     4401.40     4143.76    116.89 o 
  12   3  13      411.29      325.57     57.30 o 
  13   3  13     1559.47     1709.37    105.91 o 
  14   3  13       14.32       24.65     75.49 o 
  15   3  13      812.97      892.47     97.38 o 
   0   4  13      367.57      284.81     47.52 o 
   1   4  13     8278.78     8535.30    162.21 o 
   2   4  13       41.85       45.89     26.12 o 
   3   4  13     5523.84     5710.53    114.00 o 
   4   4  13      471.96      555.03     39.68 o 
   5   4  13     3901.79     3961.44     91.42 o 
   6   4  13      764.24      768.15     45.20 o 
   7   4  13     4089.85     4134.88     96.95 o 
   8   4  13       53.25       80.07     35.71 o 
   9   4  13     6253.65     6383.43    159.43 o 
  10   4  13       39.00      112.49     45.19 o 
  11   4  13     2792.28     2769.89     96.29 o 
  12   4  13        7.24       -2.68     67.46 o 
  13   4  13     2632.10     2330.40    120.19 o 
  14   4  13       25.23        6.45     74.29 o 
   1   5  13    13118.53    13817.43    303.54 o 
   2   5  13     7633.51     7768.79    175.38 o 
   3   5  13    13330.54    13547.44    254.90 o 
   4   5  13       11.11      -11.32     38.71 o 
   5   5  13     9911.34    10057.00    190.84 o 
   6   5  13     3154.93     3131.71     91.81 o 
   7   5  13     6748.26     6912.69    154.31 o 
   8   5  13      160.34      150.65     59.87 o 
   9   5  13     4064.63     4158.81    116.76 o 
  10   5  13      315.12      245.95     54.96 o 
  11   5  13     2443.24     2387.32    104.09 o 
  12   5  13      321.19      374.91     71.05 o 
  13   5  13     1528.70     1687.76    102.08 o 
  14   5  13       78.29       99.00     90.88 o 
   0   6  13     6457.15     6463.93    221.35 o 
   1   6  13    12735.28    13005.80    266.13 o 
   2   6  13      410.15      467.88     51.03 o 
   3   6  13    14377.99    14449.14    291.01 o 
   4   6  13     2023.16     1979.15     82.58 o 
   5   6  13     7484.39     7297.38    173.40 o 
   6   6  13      424.64      470.95     53.88 o 
   7   6  13     5421.55     5409.83    135.14 o 
   8   6  13     1247.74     1205.46     69.52 o 
   9   6  13     2393.00     2490.17    100.31 o 
  10   6  13      646.92      557.29     72.22 o 
  11   6  13     1308.73     1388.35    105.94 o 
  12   6  13      264.13      118.91     72.44 o 
  13   6  13     1959.96     1680.45    113.74 o 
  14   6  13      454.83      600.60    105.51 o 
   1   7  13    16485.10    16531.15    329.40 o 
   2   7  13      997.81      956.60     64.66 o 
   3   7  13     7588.41     7684.04    181.45 o 
   4   7  13      418.26      418.12     54.93 o 
   5   7  13     5588.62     5560.86    158.46 o 
   6   7  13     2528.40     2549.21    115.58 o 
   7   7  13     4996.92     4758.94    137.38 o 
   8   7  13     1259.01     1238.66     78.17 o 
   9   7  13     4335.87     4347.57    147.03 o 
  10   7  13       18.74       85.35     67.67 o 
  11   7  13     3555.86     3586.19    169.37 o 
  12   7  13       15.51       41.08     81.43 o 
  13   7  13      286.38      192.94     97.57 o 
   0   8  13     6796.97     7235.25    272.19 o 
   1   8  13    17724.51    17245.65    345.19 o 
   2   8  13        2.42      -46.98     46.98 o 
   3   8  13    20146.73    19868.65    389.82 o 
   4   8  13      226.49      185.75     51.97 o 
   5   8  13    13689.90    14164.03    297.06 o 
   6   8  13      190.96      246.46     63.14 o 
   7   8  13     3162.80     3263.74    114.94 o 
   8   8  13       13.90       40.86     61.08 o 
   9   8  13     7242.48     7364.32    204.98 o 
  10   8  13       17.13       58.09     73.31 o 
  11   8  13      356.24      563.27    102.88 o 
  12   8  13      139.88      232.49     89.64 o 
   1   9  13     5603.74     5665.06    155.57 o 
   2   9  13       74.91       41.04     59.58 o 
   3   9  13    13069.63    13019.03    296.70 o 
   4   9  13      143.09      113.61     53.88 o 
   5   9  13     4338.47     4091.92    132.03 o 
   6   9  13      662.32      678.06     72.94 o 
   7   9  13     3006.39     3036.20    116.50 o 
   8   9  13      423.51      552.47     78.36 o 
   9   9  13     1201.75     1374.86    100.31 o 
  10   9  13       17.36      -50.07     72.30 o 
  11   9  13     4993.16     5201.25    195.44 o 
   0  10  13     1558.48     1605.87    124.10 o 
   1  10  13     2867.74     2605.51    107.01 o 
   2  10  13       33.92       56.02     54.04 o 
   3  10  13     1269.18     1391.95     90.84 o 
   4  10  13      501.92      462.06     67.08 o 
   5  10  13     6431.99     6498.21    177.84 o 
   6  10  13      393.20      374.36     78.01 o 
   7  10  13      331.12      361.48     70.30 o 
   8  10  13      268.51      225.93     75.58 o 
   9  10  13     4858.28     4871.90    171.17 o 
  10  10  13       28.06       -7.36     94.24 o 
   1  11  13      217.21      200.97     61.84 o 
   2  11  13      452.81      486.48     70.98 o 
   3  11  13     2111.92     2079.42    104.54 o 
   4  11  13      537.65      580.00     82.15 o 
   5  11  13      459.04      383.78     70.86 o 
   6  11  13      470.68      600.79     79.93 o 
   7  11  13     2246.12     2408.84    117.74 o 
   8  11  13       12.86      -18.56     76.14 o 
   9  11  13      574.79      509.41     93.66 o 
   0  12  13        0.19     -121.82    127.29 o 
   1  12  13       32.64       65.10     70.33 o 
   2  12  13        0.01       70.30     69.19 o 
   3  12  13      378.01      516.09     75.74 o 
   4  12  13      161.39      149.15     75.73 o 
   5  12  13      147.93       72.58     69.36 o 
   6  12  13      543.02      699.80     87.20 o 
   7  12  13        2.41       47.80     77.43 o 
   1  13  13       19.31       63.92     71.74 o 
   2  13  13     1104.40     1257.42     98.19 o 
   3  13  13       77.09       20.18     72.57 o 
   0   0  14     4713.80     4695.62    254.66 o 
   1   0  14     8255.45     8076.03    195.62 o 
   2   0  14     1439.04     1476.12     66.68 o 
   3   0  14      202.85      248.00     39.97 o 
   4   0  14    10181.02    10487.03    280.41 o 
   5   0  14     9225.38     8792.73    215.91 o 
   6   0  14      206.18      200.84     43.19 o 
   7   0  14     1475.23     1452.86     72.55 o 
   8   0  14     9322.88     9379.77    218.78 o 
   9   0  14    11286.88    11059.24    424.80 o 
  10   0  14      240.51      203.12     75.29 o 
  11   0  14     3874.21     4180.11    187.13 o 
  12   0  14     3194.78     3294.32    170.94 o 
  13   0  14     2356.81     2298.55    176.28 o 
  14   0  14       20.35      101.82    112.27 o 
  15   0  14      960.95      776.87    147.25 o 
   1   1  14     6284.52     6652.02    118.81 o 
   2   1  14     1589.28     1633.97     49.45 o 
   3   1  14    10871.01    10577.53    167.17 o 
   4   1  14        0.16      -23.06     24.03 o 
   5   1  14     7944.68     7685.38    148.12 o 
   6   1  14     2546.70     2468.21     67.25 o 
   7   1  14    12422.42    12339.16    210.46 o 
   8   1  14      924.03      945.29     50.36 o 
   9   1  14     3154.38     2909.62     96.00 o 
  10   1  14     5307.46     5252.45    130.56 o 
  11   1  14     3244.44     3216.72    108.16 o 
  12   1  14        7.63      -54.89     54.89 o 
  13   1  14     3034.62     3168.37    144.99 o 
  14   1  14     2742.49     2637.91    138.78 o 
  15   1  14     2050.55     2021.67    131.90 o 
   0   2  14     4301.88     4221.34    137.56 o 
   1   2  14    15093.86    14867.90    222.63 o 
   2   2  14      132.93       76.68     26.69 o 
   3   2  14     6535.66     6623.63    138.14 o 
   4   2  14     4318.69     4334.56     91.67 o 
   5   2  14    15288.91    15418.77    255.88 o 
   6   2  14     1330.70     1291.37     56.94 o 
   7   2  14     3599.59     3559.20     99.89 o 
   8   2  14     1389.18     1426.86     59.01 o 
   9   2  14     9829.89     9827.19    196.64 o 
  10   2  14      115.60       60.04     45.38 o 
  11   2  14     1846.40     1915.73    113.71 o 
  12   2  14     2580.23     2549.19     97.51 o 
  13   2  14     1419.68     1541.47    108.05 o 
  14   2  14       23.90      -14.58    140.21 o 
   1   3  14     7398.25     7227.99    144.04 o 
   2   3  14     2338.08     2291.28     76.65 o 
   3   3  14    22264.97    21584.34    342.88 o 
   4   3  14     2531.21     2448.53     69.88 o 
   5   3  14     5496.53     5384.17    112.99 o 
   6   3  14     3732.29     3661.95     90.42 o 
   7   3  14     5116.92     5015.78    110.88 o 
   8   3  14      525.67      516.53     48.74 o 
   9   3  14      547.02      485.02     52.13 o 
  10   3  14     1985.30     2240.66     86.00 o 
  11   3  14     5471.34     5433.00    138.84 o 
  12   3  14      132.00      190.15     58.49 o 
  13   3  14       22.96      199.20     93.44 o 
  14   3  14     1134.07     1267.25    103.73 o 
   0   4  14        3.13       13.15     52.18 o 
   1   4  14     9952.51     9910.36    195.40 o 
   2   4  14      136.79       84.85     32.10 o 
   3   4  14    26584.90    26431.85    433.86 o 
   4   4  14     1929.70     2059.76     67.84 o 
   5   4  14     3310.23     3505.40     92.81 o 
   6   4  14      201.26      217.14     37.43 o 
   7   4  14     2053.55     2137.14     70.48 o 
   8   4  14     1009.99     1023.05     58.99 o 
   9   4  14     3307.97     3404.52    105.65 o 
  10   4  14      833.07      933.54     67.94 o 
  11   4  14       30.29       51.23     52.76 o 
  12   4  14     1160.32     1108.92     80.30 o 
  13   4  14      887.23      799.89     85.01 o 
  14   4  14        0.68       36.37     96.73 o 
   1   5  14     4750.70     4808.50    129.14 o 
   2   5  14      141.37      130.94     42.37 o 
   3   5  14     4361.36     4268.75    120.43 o 
   4   5  14        5.19      -38.87     38.87 o 
   5   5  14      164.48      110.07     44.38 o 
   6   5  14     1109.19     1230.59     69.41 o 
   7   5  14       22.80      107.55     46.16 o 
   8   5  14      127.88       80.15     45.32 o 
   9   5  14      212.70      146.49     54.46 o 
  10   5  14       74.20      109.92     59.01 o 
  11   5  14      492.45      481.34     70.91 o 
  12   5  14      194.41      310.91     73.95 o 
  13   5  14      228.16      418.87     86.73 o 
   0   6  14        9.13      -19.32     55.18 o 
   1   6  14      404.66      427.43     52.13 o 
   2   6  14       25.54       86.74     44.55 o 
   3   6  14     1122.49     1308.57     78.31 o 
   4   6  14       13.99      -41.90     41.90 o 
   5   6  14       26.32       56.75     45.43 o 
   6   6  14      140.09       64.90     66.34 o 
   7   6  14       95.97      104.48     51.11 o 
   8   6  14     1014.03     1036.03     78.50 o 
   9   6  14        0.49       25.61     58.77 o 
  10   6  14      129.37      235.35     69.71 o 
  11   6  14      362.88      326.69     76.93 o 
  12   6  14      894.36      950.93     96.26 o 
  13   6  14       65.46      121.27     82.09 o 
   1   7  14      600.38      568.14     58.26 o 
   2   7  14      311.33      304.47     55.60 o 
   3   7  14      333.29      329.24     54.05 o 
   4   7  14      508.27      664.89     60.62 o 
   5   7  14      207.72      265.67     66.01 o 
   6   7  14      201.27      123.92     54.13 o 
   7   7  14      310.31      291.35     58.40 o 
   8   7  14        2.87      -58.32     58.32 o 
   9   7  14       60.72      121.78     62.93 o 
  10   7  14       53.74       57.85     68.67 o 
  11   7  14      113.21       83.85    107.92 o 
  12   7  14       31.99       32.17     85.40 o 
   0   8  14      287.45      241.66     74.01 o 
   1   8  14     3580.90     3605.01    118.70 o 
   2   8  14        3.08      -43.98     49.35 o 
   3   8  14     4137.04     4423.69    134.43 o 
   4   8  14       21.47      -47.19     47.19 o 
   5   8  14      763.52      726.03     68.58 o 
   6   8  14      256.15      236.34     59.10 o 
   7   8  14     1582.82     1729.75     93.70 o 
   8   8  14      486.14      526.50     75.70 o 
   9   8  14       17.19       30.33     66.26 o 
  10   8  14       98.84       62.82     75.29 o 
  11   8  14       18.84      -76.93     76.93 o 
   1   9  14     3367.89     3456.32    127.48 o 
   2   9  14      759.66      775.85     70.93 o 
   3   9  14     2059.80     1975.07     96.50 o 
   4   9  14       57.81      -51.04     51.81 o 
   5   9  14     2268.49     1976.39     96.16 o 
   6   9  14      424.85      549.10     70.86 o 
   7   9  14      884.15      743.69     77.09 o 
   8   9  14      317.72      446.84     79.73 o 
   9   9  14     1123.81     1155.50     96.48 o 
  10   9  14       82.97      -80.13     80.13 o 
   0  10  14     4399.47     5004.73    214.59 o 
   1  10  14      504.93      311.98     64.48 o 
   2  10  14       76.84       31.50     59.82 o 
   3  10  14     2505.37     2537.57    110.82 o 
   4  10  14     2224.15     2246.60    111.10 o 
   5  10  14      312.45      345.79     81.72 o 
   6  10  14       66.25       -6.86     62.29 o 
   7  10  14      878.05      812.50     83.97 o 
   8  10  14      942.01     1124.48    102.40 o 
   9  10  14      145.43      168.93     80.39 o 
   1  11  14     1936.44     1916.74    103.01 o 
   2  11  14     2348.88     2138.49    107.36 o 
   3  11  14     1476.21     1437.05     94.10 o 
   4  11  14       13.64      -61.38     61.38 o 
   5  11  14     1350.63     1209.44     93.20 o 
   6  11  14     2558.82     2672.25    122.95 o 
   7  11  14      687.98      395.77    109.72 o 
   8  11  14      184.12      152.58     82.54 o 
   0  12  14      897.31      693.96    117.70 o 
   1  12  14     1230.06      913.29     89.47 o 
   2  12  14       85.78      -20.84     64.28 o 
   3  12  14     1454.02     1219.82     97.36 o 
   4  12  14     1545.07     1321.98    106.24 o 
   5  12  14     2242.95     2376.28    122.13 o 
   1   1  15     2340.91     2470.50     64.76 o 
   2   1  15     1187.30     1107.99     53.97 o 
   3   1  15     1745.72     1745.93     58.89 o 
   4   1  15      244.11      262.59     37.47 o 
   5   1  15      623.32      590.63     41.34 o 
   6   1  15      279.58      321.05     39.06 o 
   7   1  15     4847.17     4964.10    103.75 o 
   8   1  15      612.02      555.74     45.37 o 
   9   1  15      272.85      214.43     51.19 o 
  10   1  15      225.61      241.27     55.19 o 
  11   1  15      530.91      576.81     67.07 o 
  12   1  15        5.12       12.91     68.96 o 
  13   1  15      278.85      353.20     83.75 o 
  14   1  15      562.90      529.72     91.06 o 
   0   2  15     3620.53     3582.63    128.41 o 
   1   2  15     1873.88     1830.42     64.32 o 
   2   2  15      569.95      597.51     38.31 o 
   3   2  15      582.88      635.59     49.58 o 
   4   2  15     1180.41     1169.09     51.43 o 
   5   2  15     2787.89     2813.09     78.65 o 
   6   2  15      338.67      337.07     41.28 o 
   7   2  15      805.60      838.54     51.74 o 
   8   2  15      925.69      842.56     50.39 o 
   9   2  15     3011.83     2798.03     93.55 o 
  10   2  15       19.92      102.79     52.53 o 
  11   2  15      939.32      940.93     69.44 o 
  12   2  15      130.50      198.05     63.43 o 
  13   2  15      628.40      733.43     88.27 o 
  14   2  15       34.51       13.88     90.47 o 
   1   3  15       19.86       29.74     33.02 o 
   2   3  15     8423.33     8966.42    181.70 o 
   3   3  15      318.34      238.87     41.76 o 
   4   3  15      418.11      375.61     40.13 o 
   5   3  15     2185.82     2219.48     69.69 o 
   6   3  15     4021.14     4179.26    112.09 o 
   7   3  15     4182.73     4340.27    104.14 o 
   8   3  15      552.93      544.73     52.23 o 
   9   3  15      288.56      158.86     47.34 o 
  10   3  15     2601.79     2607.23     94.09 o 
  11   3  15      851.41      849.87     67.28 o 
  12   3  15        0.45       46.65     58.69 o 
  13   3  15     1462.83     1418.74    104.93 o 
  14   3  15      746.40      750.28    123.54 o 
   0   4  15    10628.13    10755.04    284.29 o 
   1   4  15     3163.91     3086.09     90.90 o 
   2   4  15      316.10      419.29     45.30 o 
   3   4  15      123.52       68.26     38.13 o 
   4   4  15    14670.89    14448.16    273.27 o 
   5   4  15     1646.68     1618.61     70.49 o 
   6   4  15        0.19        4.31     38.57 o 
   7   4  15     2118.36     2106.33     80.09 o 
   8   4  15     4487.52     4474.98    115.19 o 
   9   4  15     1800.86     1670.19     82.85 o 
  10   4  15       13.96      -71.96     71.96 o 
  11   4  15     4609.10     4784.41    141.66 o 
  12   4  15     2080.57     2348.34    112.53 o 
  13   4  15      846.33     1036.16    135.46 o 
   1   5  15     1067.61     1134.99     70.83 o 
   2   5  15     8495.77     8748.83    198.23 o 
   3   5  15       93.01      127.89     45.37 o 
   4   5  15       26.60       75.62     43.35 o 
   5   5  15     3171.94     2977.01    104.43 o 
   6   5  15     6463.32     6547.04    164.26 o 
   7   5  15        9.34       48.57     55.26 o 
   8   5  15      165.94      112.32     57.05 o 
   9   5  15      931.00     1006.14     86.16 o 
  10   5  15     4246.07     4257.35    152.99 o 
  11   5  15      226.86      238.96     75.07 o 
  12   5  15      183.14      265.89     75.46 o 
  13   5  15      467.55      448.28     92.54 o 
   0   6  15    13165.73    13156.19    388.87 o 
   1   6  15      488.61      621.20     58.90 o 
   2   6  15       65.25      -39.17     39.17 o 
   3   6  15     6010.46     5948.73    154.37 o 
   4   6  15     8967.38     9173.26    209.90 o 
   5   6  15        7.52       46.20     48.14 o 
   6   6  15      158.88       89.76     50.71 o 
   7   6  15     2395.75     2400.99    106.70 o 
   8   6  15     8752.10     9736.85    271.09 o 
   9   6  15       61.40      -60.68     60.68 o 
  10   6  15       72.70       51.24     76.53 o 
  11   6  15      745.03      648.79     90.88 o 
  12   6  15     5383.63     5244.69    185.55 o 
   1   7  15     3843.80     3945.19    124.69 o 
   2   7  15     8131.08     8203.42    196.46 o 
   3   7  15     2793.37     2735.96    104.19 o 
   4   7  15      430.32      450.22     60.05 o 
   5   7  15     4034.42     3816.80    125.02 o 
   6   7  15     8106.89     8547.86    206.64 o 
   7   7  15       60.46      107.18     55.60 o 
   8   7  15      685.35      721.18     79.23 o 
   9   7  15     3087.10     3299.40    145.76 o 
  10   7  15     4772.75     4677.19    177.45 o 
  11   7  15      836.61      842.77    100.04 o 
  12   7  15       12.58      -89.50     89.50 o 
   0   8  15     3038.95     3187.86    167.79 o 
   1   8  15      433.22      305.81     61.98 o 
   2   8  15      327.61      312.73     60.14 o 
   3   8  15     4817.40     5075.64    183.06 o 
   4   8  15     5097.86     5006.78    147.41 o 
   5   8  15      336.96      433.58     70.05 o 
   6   8  15        0.47      -33.32     55.50 o 
   7   8  15      766.38      687.84     74.74 o 
   8   8  15     4706.21     4791.61    164.01 o 
   9   8  15     1006.02      943.36    100.37 o 
  10   8  15        0.76       65.81    101.75 o 
  11   8  15      611.94      527.30    110.29 o 
   1   9  15      345.52      325.42     72.09 o 
   2   9  15     5608.51     5703.62    161.37 o 
   3   9  15     1745.76     1810.77     94.26 o 
   4   9  15        1.31      -16.87     56.36 o 
   5   9  15      640.40      532.75     71.91 o 
   6   9  15     4305.42     4289.15    143.31 o 
   7   9  15     1869.45     1625.44     97.92 o 
   8   9  15        0.62      -57.56     69.15 o 
   9   9  15     2136.00     2188.35    132.25 o 
  10   9  15     2088.74     2284.85    141.04 o 
   0  10  15     2205.17     2156.30    186.87 o 
   1  10  15      324.88      243.93     65.08 o 
   2  10  15      273.67      244.30     69.38 o 
   3  10  15      351.20      398.57     69.99 o 
   4  10  15     1005.58      946.93     83.74 o 
   5  10  15      617.05      685.96     80.64 o 
   6  10  15      222.59      180.80     68.98 o 
   7  10  15      598.50      416.30     84.94 o 
   8  10  15      503.30      453.84     92.35 o 
   1  11  15      398.00      379.24     74.00 o 
   2  11  15      821.63      829.66     83.47 o 
   3  11  15       92.32      256.31     73.59 o 
   4  11  15        0.64      -71.08     83.25 o 
   5  11  15       11.80      237.66     75.19 o 
   6  11  15      362.77      309.64     78.44 o 
   0  12  15      759.90      798.71    131.33 o 
   1  12  15      107.68       20.19     78.31 o 
   2  12  15       94.72      218.06     82.40 o 
   3  12  15      103.64      127.52     72.62 o 
   0   0  16    43875.13    39471.95   1587.52 o 
   1   0  16     2498.64     2567.27     95.16 o 
   2   0  16      163.17       16.89     68.99 o 
   3   0  16      197.24      212.70     47.00 o 
   4   0  16    25977.76    26159.65    908.11 o 
   5   0  16      605.83      712.71     85.97 o 
   6   0  16      270.94      146.02     55.33 o 
   7   0  16      577.20      580.01     85.30 o 
   8   0  16     7119.58     6824.06    198.49 o 
   9   0  16      729.55      543.07     84.62 o 
  10   0  16      777.25      874.61    106.21 o 
  11   0  16      864.72      847.98    115.92 o 
  12   0  16     3459.79     3399.93    204.48 o 
  13   0  16        1.97       16.63    101.21 o 
   1   1  16      557.99      553.05     41.48 o 
   2   1  16    41349.39    39630.59    772.97 o 
   3   1  16      357.58      275.28     52.14 o 
   4   1  16      178.97      199.25     35.54 o 
   5   1  16      709.00      698.11     45.19 o 
   6   1  16    23220.70    23107.23    343.18 o 
   7   1  16      975.45     1026.33     57.39 o 
   8   1  16     1484.71     1464.53     67.33 o 
   9   1  16       27.23      118.49     54.75 o 
  10   1  16     6976.16     6594.78    167.20 o 
  11   1  16       13.28        4.90     60.12 o 
  12   1  16      330.93      410.53     88.58 o 
  13   1  16      696.96      738.78     95.35 o 
   0   2  16    26664.12    25573.77    599.26 o 
   1   2  16     2290.56     2280.97     74.49 o 
   2   2  16      142.11       67.53     41.70 o 
   3   2  16      150.55      128.71     39.93 o 
   4   2  16    19166.40    19219.10    300.54 o 
   5   2  16      478.21      496.02     47.31 o 
   6   2  16       80.06      -25.89     35.69 o 
   7   2  16       25.39      -35.46     37.64 o 
   8   2  16     6508.71     6753.95    137.53 o 
   9   2  16      922.45      995.60     69.46 o 
  10   2  16      578.64      614.28     82.38 o 
  11   2  16      171.85      238.44     64.16 o 
  12   2  16     3871.86     4074.58    173.73 o 
  13   2  16      279.86      156.09     78.15 o 
   1   3  16     2960.57     3002.63     90.42 o 
   2   3  16     9579.11     9586.50    185.10 o 
   3   3  16     2186.31     2162.96     73.40 o 
   4   3  16      657.99      621.52     48.29 o 
   5   3  16      666.73      651.03     52.99 o 
   6   3  16     5637.86     5572.74    128.93 o 
   7   3  16     1870.03     1946.90     71.80 o 
   8   3  16     2343.26     2262.47     80.19 o 
   9   3  16      137.87       79.06     47.90 o 
  10   3  16     3443.82     3494.59    116.35 o 
  11   3  16      795.81      756.50     85.34 o 
  12   3  16      137.00      200.90     78.76 o 
  13   3  16       36.71      162.43     87.48 o 
   0   4  16     8379.54     8471.72    272.43 o 
   1   4  16      906.16      887.03     61.99 o 
   2   4  16     2487.62     2524.22     92.51 o 
   3   4  16     3139.61     3253.37    106.56 o 
   4   4  16    11416.70    11858.99    251.91 o 
   5   4  16      946.91     1097.77     69.82 o 
   6   4  16     1810.37     1841.16     85.02 o 
   7   4  16       30.78       46.91     49.16 o 
   8   4  16     5852.98     6029.88    184.99 o 
   9   4  16      178.14      381.90     73.51 o 
  10   4  16      267.34      342.99     79.95 o 
  11   4  16      137.34      253.60     75.87 o 
  12   4  16     1742.76     1847.12    117.82 o 
  13   4  16      142.92        1.19    115.21 o 
   1   5  16     1435.71     1400.96     75.04 o 
   2   5  16     1512.10     1624.54     85.03 o 
   3   5  16     1946.49     1843.79     85.42 o 
   4   5  16      230.03      115.80     56.00 o 
   5   5  16       74.42      -14.12     47.40 o 
   6   5  16     2205.78     2304.57     95.96 o 
   7   5  16      275.84      407.25     63.23 o 
   8   5  16      973.81      908.00     78.41 o 
   9   5  16       13.37      140.91     74.01 o 
  10   5  16     1214.95     1314.55    102.74 o 
  11   5  16       43.23       52.57     82.43 o 
  12   5  16      125.81       -4.07    100.55 o 
   0   6  16       88.11      -61.38     64.72 o 
   1   6  16      494.62      560.87     60.59 o 
   2   6  16      625.11      547.39     65.31 o 
   3   6  16      499.91      511.13     60.93 o 
   4   6  16       29.85       50.17     50.16 o 
   5   6  16      321.90      269.82     57.59 o 
   6   6  16     1367.40     1367.96     82.66 o 
   7   6  16       56.78      -18.65     75.66 o 
   8   6  16       74.06       63.48     64.45 o 
   9   6  16       64.85      -28.31     68.85 o 
  10   6  16       21.79       51.01     92.68 o 
  11   6  16        1.07      -15.22     96.69 o 
   1   7  16      770.13      701.13     66.78 o 
   2   7  16      564.47      629.01    100.36 o 
   3   7  16      195.89       94.86     54.19 o 
   4   7  16      148.50       75.55     56.19 o 
   5   7  16      380.05      537.54     72.07 o 
   6   7  16        5.67      -45.28     56.68 o 
   7   7  16      490.28      361.36     67.09 o 
   8   7  16       10.23      -31.61     62.80 o 
   9   7  16       83.78      112.91     83.96 o 
  10   7  16       30.09      155.83     84.23 o 
  11   7  16       10.40       22.39     80.88 o 
   0   8  16      413.74      368.32     87.14 o 
   1   8  16      458.72      550.11     73.42 o 
   2   8  16       65.00       93.70     55.64 o 
   3   8  16     1959.33     1940.50     99.29 o 
   4   8  16      122.39      177.88     69.11 o 
   5   8  16       25.70      -53.51     53.51 o 
   6   8  16        2.47      -55.45     55.45 o 
   7   8  16      219.35      270.87     68.50 o 
   8   8  16     1469.33     1471.35    113.05 o 
   9   8  16        4.27        1.83     95.80 o 
  10   8  16      102.04       45.77    111.65 o 
   1   9  16     1299.22     1147.32     84.88 o 
   2   9  16     1410.16     1288.29    107.56 o 
   3   9  16      190.84      155.28     62.60 o 
   4   9  16       19.84       50.99     58.97 o 
   5   9  16        0.52       -7.45     59.72 o 
   6   9  16     2275.26     2252.86    114.19 o 
   7   9  16        0.71      -66.12     66.12 o 
   8   9  16        5.30       58.00     77.10 o 
   9   9  16      136.28      295.18    101.62 o 
   0  10  16     1194.81     1188.98    126.17 o 
   1  10  16       83.75       87.98     69.30 o 
   2  10  16       52.16      -36.83     61.42 o 
   3  10  16      488.68      779.89     82.31 o 
   4  10  16     2677.33     2730.29    121.91 o 
   5  10  16        8.23      -64.59     64.59 o 
   6  10  16      177.69      110.47     72.12 o 
   7  10  16       93.18      191.05     82.79 o 
   1  11  16        0.41       79.15     88.65 o 
   2  11  16     6295.59     6588.07    192.28 o 
   3  11  16       51.52      -12.68     68.41 o 
   4  11  16        6.79      -68.30     68.30 o 
   5  11  16       82.16      174.07     84.60 o 
   1   1  17      118.38      149.78     39.17 o 
   2   1  17     1506.55     1764.89     69.19 o 
   3   1  17        0.32       27.15     36.75 o 
   4   1  17      397.19      411.51     44.84 o 
   5   1  17      216.81      284.19     50.40 o 
   6   1  17     1019.98     1102.03     63.53 o 
   7   1  17        3.33      -21.70     40.66 o 
   8   1  17       15.25        3.79     44.18 o 
   9   1  17      661.97      650.63     66.56 o 
  10   1  17      296.17      284.49     65.90 o 
  11   1  17       45.15      -66.78     88.06 o 
  12   1  17       25.33      123.14     71.35 o 
  13   1  17        2.04      -75.76     84.85 o 
   0   2  17    10426.48    10761.34    289.09 o 
   1   2  17     2718.56     2930.39    107.27 o 
   2   2  17      104.60       76.81     39.98 o 
   3   2  17       31.06      -18.48     36.03 o 
   4   2  17     5182.86     5032.11    119.85 o 
   5   2  17      757.90      670.38     52.11 o 
   6   2  17     2529.13     2378.54     81.54 o 
   7   2  17        9.84       51.69     43.51 o 
   8   2  17      194.88       95.27     64.73 o 
   9   2  17      825.19      877.06     71.21 o 
  10   2  17      160.70      190.90     61.30 o 
  11   2  17       58.99       47.24     62.51 o 
  12   2  17      571.62      549.83     81.96 o 
   1   3  17       11.70      112.43     40.99 o 
   2   3  17     5754.48     6028.64    142.37 o 
   3   3  17        1.19      -36.53     36.53 o 
   4   3  17      197.22      188.54     44.75 o 
   5   3  17        9.10       17.01     43.21 o 
   6   3  17     3941.32     3950.09    114.13 o 
   7   3  17     1884.85     1947.52     83.65 o 
   8   3  17        0.65       22.81     58.81 o 
   9   3  17      109.50      172.86     65.92 o 
  10   3  17     1684.00     1710.30    105.10 o 
  11   3  17       54.52      104.89     75.40 o 
  12   3  17       21.06      119.07     80.79 o 
   0   4  17    11352.61    11116.46    339.86 o 
   1   4  17        2.81      -32.08     44.29 o 
   2   4  17       66.50      -27.59     43.74 o 
   3   4  17     1801.65     1783.55     86.29 o 
   4   4  17     8626.45     8964.46    221.18 o 
   5   4  17      130.41       61.16     48.04 o 
   6   4  17      187.69      258.93     55.31 o 
   7   4  17      105.96      131.24     65.60 o 
   8   4  17     5888.25     5808.56    170.74 o 
   9   4  17        0.15       -7.61     68.29 o 
  10   4  17      110.74       96.23     72.56 o 
  11   4  17      137.70       -0.07     79.76 o 
  12   4  17     4057.08     4153.38    182.89 o 
   1   5  17        5.24       20.95     47.87 o 
   2   5  17    10647.65    10889.09    349.28 o 
   3   5  17      175.89      112.30     51.69 o 
   4   5  17        0.04       18.00     48.17 o 
   5   5  17       47.80      117.71     53.14 o 
   6   5  17     9373.25     9465.77    220.83 o 
   7   5  17      579.09      615.95     71.90 o 
   8   5  17       12.20       11.35     62.63 o 
   9   5  17       93.46       71.13     81.26 o 
  10   5  17     8006.87     7459.57    219.37 o 
  11   5  17       84.61      331.43     93.38 o 
   0   6  17     4138.52     4082.94    242.46 o 
   1   6  17      251.84      303.53     58.21 o 
   2   6  17      309.86      285.82     63.53 o 
   3   6  17       60.71       36.73     50.80 o 
   4   6  17     6766.58     6625.02    174.85 o 
   5   6  17      803.67      815.42     73.34 o 
   6   6  17      634.80      697.08     73.91 o 
   7   6  17      779.92      796.80     77.74 o 
   8   6  17     9280.40     9197.80    260.85 o 
   9   6  17      333.61      216.12     85.19 o 
  10   6  17        1.05       12.03     88.86 o 
  11   6  17      240.74      192.89    102.93 o 
   1   7  17       30.46       69.16     55.52 o 
   2   7  17     7975.23     7747.28    195.35 o 
   3   7  17      234.11      149.19     57.00 o 
   4   7  17        2.18      -53.83     53.83 o 
   5   7  17       72.73      100.82     58.45 o 
   6   7  17     8265.47     8449.52    211.63 o 
   7   7  17      441.34      557.82     73.68 o 
   8   7  17        0.47       63.88     70.61 o 
   9   7  17      317.25      264.81     84.27 o 
  10   7  17     7301.05     7268.60    239.76 o 
   0   8  17     4159.57     4052.04    194.90 o 
   1   8  17       73.38       31.77     62.50 o 
   2   8  17       17.06      -14.06     68.85 o 
   3   8  17      396.52      479.39     78.60 o 
   4   8  17     7249.81     7198.78    192.49 o 
   5   8  17     1220.77     1513.71     94.79 o 
   6   8  17      115.54       28.40     66.53 o 
   7   8  17        0.22      -83.64    107.20 o 
   8   8  17     7536.49     7729.44    224.89 o 
   9   8  17      224.76      197.48     88.93 o 
   1   9  17       17.67      -44.32     68.26 o 
   2   9  17     3283.23     3268.09    128.74 o 
   3   9  17      644.50      770.44     82.36 o 
   4   9  17        2.15      -29.36     65.13 o 
   5   9  17      778.98      964.35     88.26 o 
   6   9  17     1551.78     1491.06    102.01 o 
   7   9  17      781.25      667.76     94.15 o 
   0  10  17      983.09     1048.82    130.88 o 
   1  10  17       10.68      -34.71     64.17 o 
   2  10  17       36.29       91.69     67.99 o 
   3  10  17        1.72       44.90     69.99 o 
   4  10  17     3363.21     3324.37    148.73 o 
   5  10  17       28.85       58.75     73.14 o 
   1  11  17        9.59       82.63     78.23 o 
   2  11  17     1145.27     1147.11     99.95 o 
   0   0  18    23886.00    25978.83   1071.10 o 
   1   0  18     3088.96     3080.50    150.30 o 
   2   0  18      508.64      398.57     82.62 o 
   3   0  18     3773.81     4073.63    151.30 o 
   4   0  18    11828.66    11641.71    358.04 o 
   5   0  18    11539.58    11972.61    295.76 o 
   6   0  18     3154.58     3079.24    128.17 o 
   7   0  18      398.76      254.33     69.92 o 
   8   0  18     3995.28     4184.08    174.70 o 
   9   0  18     4980.76     5387.02    225.34 o 
  10   0  18       75.31       20.33     90.71 o 
  11   0  18        3.01     -102.47    102.47 o 
  12   0  18     4579.84     4777.86    229.75 o 
   1   1  18     5514.13     5264.01    132.22 o 
   2   1  18    12457.24    12025.08    253.19 o 
   3   1  18     6597.63     6649.10    155.65 o 
   4   1  18      956.82      894.86     62.21 o 
   5   1  18      814.72      804.19     68.98 o 
   6   1  18     5935.49     5630.67    137.27 o 
   7   1  18      950.25      791.52     64.34 o 
   8   1  18        4.70       65.73     54.49 o 
   9   1  18      297.18      347.67     65.44 o 
  10   1  18     2518.43     2274.28    104.62 o 
  11   1  18     1908.92     2270.47    114.48 o 
  12   1  18        7.49      -53.72     71.12 o 
   0   2  18     3671.60     3696.40    142.25 o 
   1   2  18     2708.82     2690.44     85.97 o 
   2   2  18      181.67      126.44     40.43 o 
   3   2  18     1575.71     1669.61     70.74 o 
   4   2  18     5938.81     5836.06    143.63 o 
   5   2  18     3573.91     3443.51    108.37 o 
   6   2  18        7.60      -22.05     49.19 o 
   7   2  18       24.54      -49.02     49.02 o 
   8   2  18     4980.43     5198.01    143.39 o 
   9   2  18     1774.35     1808.96    106.94 o 
  10   2  18        1.17      146.21     79.02 o 
  11   2  18       84.37       86.86     77.41 o 
  12   2  18     2742.24     2882.29    151.23 o 
   1   3  18      485.60      508.72     58.16 o 
   2   3  18     4154.32     4235.46    134.69 o 
   3   3  18     1714.69     1597.03     81.68 o 
   4   3  18      303.37      228.11     57.16 o 
   5   3  18      579.73      584.29     64.10 o 
   6   3  18     5435.46     5401.63    161.36 o 
   7   3  18      920.97      894.26     78.73 o 
   8   3  18       28.95      -16.54     64.13 o 
   9   3  18       40.31      102.56     75.70 o 
  10   3  18     6360.06     6359.41    214.69 o 
  11   3  18      148.18      -78.85     78.85 o 
   0   4  18       34.68      121.06     70.82 o 
   1   4  18      883.43      841.86     72.32 o 
   2   4  18      146.76      108.20     52.33 o 
   3   4  18      165.80      128.90     51.59 o 
   4   4  18     1820.09     1581.29     82.84 o 
   5   4  18       63.30       55.80     50.05 o 
   6   4  18      130.64       96.18     55.75 o 
   7   4  18      232.38      135.73     82.18 o 
   8   4  18     1761.76     1902.11    126.99 o 
   9   4  18       78.29       60.80     87.20 o 
  10   4  18       65.62      102.56    113.75 o 
  11   4  18       13.52      -56.78     99.07 o 
   1   5  18      301.30      361.77     64.54 o 
   2   5  18        2.77       -9.68     74.25 o 
   3   5  18      690.86      546.72     65.84 o 
   4   5  18        9.42       99.22     54.86 o 
   5   5  18       89.77      -47.08     62.50 o 
   6   5  18       53.35       53.58     55.28 o 
   7   5  18     1822.79     2002.24    101.58 o 
   8   5  18       25.86      -44.23     80.28 o 
   9   5  18        3.04       31.15     87.06 o 
  10   5  18     1622.32     1563.03    125.97 o 
   0   6  18      195.78      372.00     96.06 o 
   1   6  18      777.03      857.14     75.44 o 
   2   6  18       39.50        4.03     53.91 o 
   3   6  18      336.13      232.39     60.36 o 
   4   6  18      894.99      931.18     84.15 o 
   5   6  18       25.78       -4.53     57.19 o 
   6   6  18        3.19      -57.52     63.68 o 
   7   6  18       30.74       83.98     63.19 o 
   8   6  18      178.50      187.98     83.15 o 
   9   6  18      165.37      -26.10     76.80 o 
  10   6  18        6.06       67.24     96.76 o 
   1   7  18       61.34       96.83     64.70 o 
   2   7  18      580.64      618.66     72.89 o 
   3   7  18     1635.81     1717.71    104.09 o 
   4   7  18        2.65      -55.71     55.71 o 
   5   7  18       58.20       82.12     70.97 o 
   6   7  18      391.46      408.26     76.30 o 
   7   7  18      371.79      346.74     81.34 o 
   8   7  18      121.41      123.52     76.97 o 
   9   7  18      231.55      455.58    101.95 o 
   0   8  18      520.48      172.90     91.68 o 
   1   8  18       63.82       56.42     61.76 o 
   2   8  18      236.85      209.26     66.72 o 
   3   8  18       83.97       84.93     64.69 o 
   4   8  18      844.86      710.48     79.84 o 
   5   8  18       39.31      134.15     68.26 o 
   6   8  18      172.03      199.46     73.36 o 
   7   8  18      183.83       73.76     76.21 o 
   1   9  18      154.22       37.82     66.00 o 
   2   9  18      623.55      526.44     78.66 o 
   3   9  18      184.08       49.80     79.66 o 
   4   9  18      648.07      627.07     82.31 o 
   5   9  18      439.71      578.40     83.75 o 
   6   9  18     1967.48     1889.19    121.15 o 
   0  10  18     2358.19     2373.38    171.57 o 
   1  10  18     1418.70     1526.72    106.61 o 
   2  10  18       53.71      -57.53     70.82 o 
   3  10  18      476.28      231.80     80.50 o 
   1   1  19       17.24       12.59     49.46 o 
   2   1  19     2103.43     2347.52     98.27 o 
   3   1  19       46.64      141.93     51.01 o 
   4   1  19      178.83      190.44     53.43 o 
   5   1  19       63.20      112.25     51.68 o 
   6   1  19      489.24      508.02     62.46 o 
   7   1  19      152.08      226.67     57.25 o 
   8   1  19        7.47        8.23     63.84 o 
   9   1  19       20.24       21.31     69.99 o 
  10   1  19       59.52      156.11     74.24 o 
  11   1  19       93.19      109.24     87.48 o 
   0   2  19     6101.89     6239.68    222.07 o 
   1   2  19       63.99       22.00     51.40 o 
   2   2  19        0.05      -46.73     46.73 o 
   3   2  19     1133.18     1361.77     78.39 o 
   4   2  19     1835.15     1757.22     87.49 o 
   5   2  19      454.85      425.16     62.48 o 
   6   2  19      454.54      400.14     69.29 o 
   7   2  19      608.53      648.73     70.94 o 
   8   2  19      162.83      175.74     75.29 o 
   9   2  19      201.73      130.35     71.06 o 
  10   2  19      104.55      175.98     88.93 o 
  11   2  19      468.95      366.30    148.72 o 
   1   3  19      464.33      501.01     61.03 o 
   2   3  19     4551.48     4629.62    136.46 o 
   3   3  19      666.73      658.66     73.32 o 
   4   3  19      438.46      505.35     69.05 o 
   5   3  19       65.44       84.69     60.47 o 
   6   3  19     2215.31     2311.84    111.17 o 
   7   3  19      816.83      695.42     87.91 o 
   8   3  19      252.67      166.28     81.52 o 
   9   3  19     1042.39     1289.71    113.27 o 
  10   3  19      251.76       41.82     88.05 o 
   0   4  19     7164.73     7513.88    264.87 o 
   1   4  19     1989.54     1826.92     89.24 o 
   2   4  19       49.13      -47.73     48.40 o 
   3   4  19     1394.27     1527.90     84.39 o 
   4   4  19     2065.47     2072.29     97.56 o 
   5   4  19     4009.65     3866.66    128.83 o 
   6   4  19       93.03       26.71     62.91 o 
   7   4  19     1112.96      920.13     86.54 o 
   8   4  19     1470.03     1692.05    151.53 o 
   9   4  19     2068.13     1975.62    132.99 o 
  10   4  19       30.52      -27.21     86.74 o 
   1   5  19     4159.46     4255.90    135.30 o 
   2   5  19     4002.44     3994.11    132.94 o 
   3   5  19     5771.13     5976.10    170.38 o 
   4   5  19      950.43      831.44     78.90 o 
   5   5  19     4759.32     4513.12    153.62 o 
   6   5  19     4878.23     4855.22    151.02 o 
   7   5  19     3351.35     3490.93    140.00 o 
   8   5  19      820.17     1009.03    139.15 o 
   9   5  19     1406.57     1471.74    135.50 o 
   0   6  19     3309.26     3439.57    178.40 o 
   1   6  19     3949.88     3861.36    133.01 o 
   2   6  19      279.24      270.09     64.82 o 
   3   6  19     2989.79     2845.51    117.51 o 
   4   6  19     7049.77     7209.96    207.36 o 
   5   6  19     1167.52     1282.63     90.85 o 
   6   6  19      358.73      551.31     76.91 o 
   7   6  19      967.61      683.32    109.30 o 
   8   6  19     3387.30     3610.53    162.27 o 
   1   7  19     2184.21     2233.39    108.98 o 
   2   7  19     4200.35     4168.88    143.06 o 
   3   7  19     3140.12     3110.88    126.77 o 
   4   7  19     1075.90     1165.10     90.63 o 
   5   7  19     3082.48     3396.39    133.77 o 
   6   7  19     2185.52     2122.94    122.19 o 
   7   7  19     1954.80     1905.39    119.08 o 
   0   8  19     2640.57     2539.51    165.96 o 
   1   8  19     2796.65     2962.87    136.25 o 
   2   8  19       54.53        7.77     64.46 o 
   3   8  19     1929.88     1587.70    108.62 o 
   4   8  19     4330.60     4918.76    161.69 o 
   5   8  19     1113.07     1046.12     95.61 o 
   6   8  19      778.84      866.37     93.81 o 
   1   9  19      244.42      265.33     81.90 o 
   2   9  19     3432.11     3536.11    141.98 o 
   3   9  19      278.49      208.72     77.60 o 
   4   9  19      113.35      105.21     76.37 o 
   0   0  20      803.27     1013.25    155.89 o 
   1   0  20     5016.55     4629.88    197.26 o 
   2   0  20      207.23      303.23     86.36 o 
   3   0  20     4085.27     3826.79    207.62 o 
   4   0  20     1047.79      903.74    114.20 o 
   5   0  20     7187.43     7057.07    335.75 o 
   6   0  20      670.38      743.29    108.24 o 
   7   0  20     2726.30     2687.61    162.93 o 
   8   0  20      141.37       31.86    106.25 o 
   9   0  20     6021.67     6310.24    302.44 o 
  10   0  20       63.65      270.31    170.10 o 
   1   1  20     1631.68     1666.74     89.37 o 
   2   1  20     1825.91     1878.91     99.37 o 
   3   1  20     2924.62     3067.43    123.56 o 
   4   1  20     1203.23     1323.34     86.79 o 
   5   1  20     4556.12     4557.34    144.34 o 
   6   1  20      604.57      723.29     76.45 o 
   7   1  20     1670.04     1625.81    102.55 o 
   8   1  20       75.98      -45.62    123.09 o 
   9   1  20     3249.07     3711.93    179.76 o 
  10   1  20      178.94      126.53     89.25 o 
   0   2  20     1208.79     1246.58    138.33 o 
   1   2  20      885.89      783.31     89.24 o 
   2   2  20        0.01      -89.51     89.51 o 
   3   2  20     1675.92     1616.32    105.56 o 
   4   2  20      510.70      396.85     70.65 o 
   5   2  20      785.67      760.96     78.42 o 
   6   2  20        9.33       42.77     70.45 o 
   7   2  20     2040.73     1978.04    103.85 o 
   8   2  20      969.60     1162.94    114.05 o 
   9   2  20     1440.67     1272.11    118.66 o 
   1   3  20     1087.97      887.58     80.73 o 
   2   3  20        2.02      -58.37     58.37 o 
   3   3  20      291.65      221.90     64.33 o 
   4   3  20      123.12      159.07     63.56 o 
   5   3  20     1893.19     1938.08    108.02 o 
   6   3  20      185.68      135.22     68.99 o 
   7   3  20      489.36      412.18     84.93 o 
   8   3  20       10.62       81.83     88.55 o 
   9   3  20     1905.15     1878.68    144.03 o 
   0   4  20      164.86      368.77     93.15 o 
   1   4  20      555.75      549.39     68.18 o 
   2   4  20       64.47       17.31     70.76 o 
   3   4  20     1303.47     1161.36     95.48 o 
   4   4  20      230.35      283.00     70.62 o 
   5   4  20      107.88      333.46     73.60 o 
   6   4  20      107.66      138.49     72.45 o 
   7   4  20     1436.31     1435.97    112.16 o 
   8   4  20      793.39      951.53    141.76 o 
   9   4  20       35.76      -36.58    124.25 o 
   1   5  20        2.43      -38.94     55.08 o 
   2   5  20        8.99      106.36     82.81 o 
   3   5  20      218.13      251.97     71.27 o 
   4   5  20     1131.50     1198.56     90.35 o 
   5   5  20     1750.04     1788.46    109.56 o 
   6   5  20       29.60       48.89     76.95 o 
   7   5  20        3.44      -23.57     78.77 o 
   8   5  20       21.52       24.00     86.99 o 
   0   6  20     1010.18      974.95    132.24 o 
   1   6  20       63.59       32.24     65.93 o 
   2   6  20      316.42      274.08     70.71 o 
   3   6  20      394.61      399.97     74.03 o 
   4   6  20        1.80       88.22     72.47 o 
   5   6  20      494.36      629.88     89.58 o 
   6   6  20      137.61      -23.74     86.91 o 
   7   6  20      198.59      256.28     96.04 o 
   1   7  20        6.28      -61.36     61.36 o 
   2   7  20        2.19      -57.90     66.13 o 
   3   7  20       44.14       87.15     69.95 o 
   4   7  20        3.17       48.53     74.87 o 
   5   7  20       21.14      -15.11     68.87 o 
   6   7  20      104.02      121.42     74.48 o 
   0   8  20        0.79       52.75    100.80 o 
   1   8  20      825.80      965.99     94.16 o 
   2   8  20       70.88       57.49     73.15 o 
   3   8  20      596.78      641.15     88.53 o 
   4   8  20       38.30      -22.06     95.98 o 
   1   1  21        6.81       -0.39     62.82 o 
   2   1  21       12.55      -58.11     58.11 o 
   3   1  21      381.62      422.72     78.73 o 
   4   1  21      549.63      622.95     81.72 o 
   5   1  21      574.51      476.50     81.94 o 
   6   1  21       56.53      -30.98     71.84 o 
   7   1  21       67.80      121.54     79.87 o 
   8   1  21        1.29       38.65    101.95 o 
   0   2  21      488.90      658.70    124.58 o 
   1   2  21      113.67      105.41     71.72 o 
   2   2  21        1.43       21.24     69.08 o 
   3   2  21        2.05      -60.73     69.96 o 
   4   2  21      142.07      256.40     80.22 o 
   5   2  21      562.45      530.80     90.83 o 
   6   2  21       87.05      -38.30     78.52 o 
   7   2  21       12.03      113.53     97.48 o 
   8   2  21       41.06      220.18    109.17 o 
   1   3  21      766.97      789.81     91.71 o 
   2   3  21        1.22      -65.31     65.31 o 
   3   3  21     2476.42     2366.25    132.21 o 
   4   3  21      190.49      204.49     89.84 o 
   5   3  21      613.04      483.66     79.60 o 
   6   3  21       93.14      114.17     82.72 o 
   7   3  21     2391.42     2417.00    177.15 o 
   8   3  21        0.09       43.73     87.33 o 
   0   4  21        0.02      -12.12    108.92 o 
   1   4  21     3205.14     3173.72    133.09 o 
   2   4  21       22.62      -20.69     69.01 o 
   3   4  21     2005.60     2139.44    116.56 o 
   4   4  21       98.31      197.50     72.55 o 
   5   4  21     4768.83     4982.94    170.53 o 
   6   4  21       53.41       49.47     84.11 o 
   7   4  21     1575.84     1485.11    135.82 o 
   1   5  21     4606.20     4614.99    151.04 o 
   2   5  21      793.75      756.46     89.12 o 
   3   5  21     4682.48     4912.41    193.30 o 
   4   5  21        7.76      172.92     86.00 o 
   5   5  21     2079.89     2128.48    126.32 o 
   6   5  21      166.88      233.46     84.71 o 
   0   6  21      477.85      728.38    169.27 o 
   1   6  21     8349.73     8287.64    241.43 o 
   2   6  21       30.29        0.18     65.59 o 
   3   6  21     6442.49     6343.62    208.17 o 
   4   6  21       88.99      143.70     79.30 o 
   5   6  21     3810.88     4017.26    163.23 o 
   1   7  21     4690.37     4876.93    174.34 o 
   2   7  21      171.35      221.46     84.08 o 
   3   7  21     4013.80     3898.69    158.69 o 
   0   0  22       90.03      390.53    152.39 o 
   1   0  22     4452.32     4366.36    206.32 o 
   2   0  22      309.32      344.25    132.26 o 
   3   0  22     2516.49     2322.13    161.43 o 
   4   0  22     1137.15     1075.14    128.12 o 
   5   0  22     3144.53     3539.67    225.56 o 
   6   0  22      749.32      509.99    139.81 o 
   7   0  22     1187.59     1212.76    350.26 o 
   1   1  22     1945.92     1923.27    124.81 o 
   2   1  22      604.83      633.76    109.09 o 
   3   1  22     5390.52     5261.77    190.96 o 
   4   1  22       12.01      -74.61     74.61 o 
   5   1  22     1515.80     1516.46    126.48 o 
   6   1  22      382.01      335.44     96.27 o 
   7   1  22     7007.87     7581.35    400.43 o 
   0   2  22        2.28       63.37    112.48 o 
   1   2  22     3441.81     3553.68    157.61 o 
   2   2  22       56.88       20.38     77.41 o 
   3   2  22     1881.64     1810.23    153.50 o 
   4   2  22      260.92      231.84    111.25 o 
   5   2  22     3336.33     3269.96    172.16 o 
   6   2  22      155.95      197.30     91.92 o 
   1   3  22     1237.92     1383.21    130.07 o 
   2   3  22        1.23      -29.09     79.63 o 
   3   3  22     1536.93     1440.41    117.64 o 
   4   3  22      217.70      281.38     91.67 o 
   5   3  22     1562.08     1685.46    129.11 o 
   6   3  22      190.52      -20.19    108.62 o 
   0   4  22      322.92      242.38    122.75 o 
   1   4  22     1141.59      998.68    106.28 o 
   2   4  22        1.90      107.32     83.48 o 
   3   4  22     1261.52     1323.17    115.92 o 
   4   4  22      124.02      143.62     85.79 o 
   5   4  22      220.73      136.41     90.45 o 
   1   5  22     1346.08     1410.41    135.97 o 
   2   5  22       19.53       22.18     83.32 o 
   3   5  22      204.28      307.88     90.19 o 
   4   5  22      989.88     1181.66    114.57 o 
   0   6  22       72.30      -93.74     93.74 o 
   1   6  22      314.31      342.60     88.71 o 
   1   1  23      186.97      400.65     95.03 o 
   2   1  23      506.72      656.72    101.61 o 
   3   1  23       20.46      177.21     87.99 o 
   4   1  23       75.92       82.71     87.30 o 
   0   2  23       92.33      217.72    134.68 o 
   1   2  23        6.01      147.52     93.03 o 
   2   2  23       41.75      125.86     89.69 o 
   3   2  23       30.65      175.75     98.64 o 
   4   2  23      582.69      660.97    109.26 o 
   1   3  23       17.78       84.30     93.82 o 
   2   3  23     1317.48     1326.66    122.76 o 
   3   3  23      210.64      120.29     98.13 o 
   0   4  23     2355.05     2137.69    197.99 o 
   1   4  23      635.49      577.15    104.52 o 
                                                 
